# Supplementary material for: Direct observation of ultrafast symmetry reduction during internal conversion of 2-thiouracil using Coulomb explosion imaging
Source: Nat Commun. 2025 Feb 28;16:2074. doi: 10.1038/s41467-025-57083-3 (PMC11871051; doi:10.1038/s41467-025-57083-3)
Supplement: Supplementary file 2 — Source Data [file 41467_2025_57083_MOESM2_ESM.zip]

Archive with 38 entries (38 files):
- SourceData_Fig2A.txt
- SourceData_Fig2B.txt
- SourceData_Fig2C.txt
- SourceData_Fig3A.txt
- SourceData_Fig3BC.txt
- SourceData_Fig4_exp_0fs.txt
- SourceData_Fig4_exp_1000fs.txt
- SourceData_Fig4_exp_130fs.txt
- SourceData_Fig4_exp_260fs.txt
- SourceData_Fig4_exp_65fs.txt
- SourceData_Fig4_theo_0fs.txt
- SourceData_Fig4_theo_1000fs.txt
- SourceData_Fig4_theo_130fs.txt
- SourceData_Fig4_theo_260fs.txt
- SourceData_Fig4_theo_65fs.txt
- SourceData_Fig5.txt
- SourceData_Fig6A.txt
- SourceData_Fig6B.txt
- SourceData_Fig7_0fs.txt
- SourceData_Fig7_100fs.txt
- SourceData_Fig7_200fs.txt
- SourceData_Fig7_300fs.txt
- SourceData_Fig7_400fs.txt
- SourceData_Fig7_500fs.txt
- SourceData_Fig7_600fs.txt
- SourceData_Fig7_700fs.txt
- SourceData_Fig7_800fs.txt
- SourceData_Fig7_900fs.txt
- SourceData_Fig8_0fs.txt
- SourceData_Fig8_100fs.txt
- SourceData_Fig8_200fs.txt
- SourceData_Fig8_300fs.txt
- SourceData_Fig8_400fs.txt
- SourceData_Fig8_500fs.txt
- SourceData_Fig8_600fs.txt
- SourceData_Fig8_700fs.txt
- SourceData_Fig8_800fs.txt
- SourceData_Fig8_900fs.txt
