# Supplementary material for: Direct observation of ultrafast symmetry reduction during internal conversion of 2-thiouracil using Coulomb explosion imaging
Source: Nat Commun. 2025 Feb 28;16:2074. doi: 10.1038/s41467-025-57083-3 (PMC11871051; doi:10.1038/s41467-025-57083-3)
Supplement: Supplementary file 2 — Source Data [file 41467_2025_57083_MOESM2_ESM.zip › SourceData_Fig2C.txt]

cos(theta)	Phi	Value
-0.958333	-175	58
-0.958333	-165	70
-0.958333	-155	81
-0.958333	-145	70
-0.958333	-135	65
-0.958333	-125	81
-0.958333	-115	89
-0.958333	-105	91
-0.958333	-95	102
-0.958333	-85	105
-0.958333	-75	105
-0.958333	-65	92
-0.958333	-55	123
-0.958333	-45	102
-0.958333	-35	91
-0.958333	-25	67
-0.958333	-15	88
-0.958333	-5	83
-0.958333	5	85
-0.958333	15	59
-0.958333	25	76
-0.958333	35	94
-0.958333	45	97
-0.958333	55	103
-0.958333	65	109
-0.958333	75	99
-0.958333	85	99
-0.958333	95	105
-0.958333	105	100
-0.958333	115	76
-0.958333	125	105
-0.958333	135	69
-0.958333	145	70
-0.958333	155	76
-0.958333	165	58
-0.958333	175	65
-0.875	-175	44
-0.875	-165	43
-0.875	-155	39
-0.875	-145	48
-0.875	-135	51
-0.875	-125	45
-0.875	-115	43
-0.875	-105	58
-0.875	-95	58
-0.875	-85	66
-0.875	-75	60
-0.875	-65	59
-0.875	-55	58
-0.875	-45	52
-0.875	-35	50
-0.875	-25	39
-0.875	-15	43
-0.875	-5	43
-0.875	5	45
-0.875	15	49
-0.875	25	34
-0.875	35	32
-0.875	45	36
-0.875	55	38
-0.875	65	45
-0.875	75	55
-0.875	85	70
-0.875	95	60
-0.875	105	52
-0.875	115	43
-0.875	125	43
-0.875	135	37
-0.875	145	39
-0.875	155	40
-0.875	165	50
-0.875	175	59
-0.791667	-175	63
-0.791667	-165	63
-0.791667	-155	36
-0.791667	-145	25
-0.791667	-135	28
-0.791667	-125	25
-0.791667	-115	29
-0.791667	-105	30
-0.791667	-95	37
-0.791667	-85	37
-0.791667	-75	35
-0.791667	-65	35
-0.791667	-55	33
-0.791667	-45	24
-0.791667	-35	48
-0.791667	-25	40
-0.791667	-15	39
-0.791667	-5	47
-0.791667	5	51
-0.791667	15	39
-0.791667	25	35
-0.791667	35	42
-0.791667	45	31
-0.791667	55	31
-0.791667	65	31
-0.791667	75	30
-0.791667	85	31
-0.791667	95	40
-0.791667	105	41
-0.791667	115	23
-0.791667	125	20
-0.791667	135	27
-0.791667	145	33
-0.791667	155	50
-0.791667	165	46
-0.791667	175	68
-0.708333	-175	100
-0.708333	-165	84
-0.708333	-155	83
-0.708333	-145	48
-0.708333	-135	15
-0.708333	-125	20
-0.708333	-115	24
-0.708333	-105	20
-0.708333	-95	16
-0.708333	-85	23
-0.708333	-75	21
-0.708333	-65	19
-0.708333	-55	18
-0.708333	-45	30
-0.708333	-35	46
-0.708333	-25	46
-0.708333	-15	86
-0.708333	-5	77
-0.708333	5	78
-0.708333	15	89
-0.708333	25	64
-0.708333	35	36
-0.708333	45	23
-0.708333	55	20
-0.708333	65	19
-0.708333	75	25
-0.708333	85	21
-0.708333	95	27
-0.708333	105	17
-0.708333	115	18
-0.708333	125	26
-0.708333	135	32
-0.708333	145	26
-0.708333	155	66
-0.708333	165	97
-0.708333	175	117
-0.625	-175	168
-0.625	-165	131
-0.625	-155	88
-0.625	-145	40
-0.625	-135	27
-0.625	-125	25
-0.625	-115	13
-0.625	-105	15
-0.625	-95	21
-0.625	-85	24
-0.625	-75	25
-0.625	-65	26
-0.625	-55	18
-0.625	-45	30
-0.625	-35	47
-0.625	-25	69
-0.625	-15	112
-0.625	-5	135
-0.625	5	133
-0.625	15	118
-0.625	25	81
-0.625	35	48
-0.625	45	36
-0.625	55	26
-0.625	65	26
-0.625	75	16
-0.625	85	22
-0.625	95	27
-0.625	105	27
-0.625	115	19
-0.625	125	26
-0.625	135	29
-0.625	145	46
-0.625	155	83
-0.625	165	118
-0.625	175	152
-0.541667	-175	188
-0.541667	-165	134
-0.541667	-155	94
-0.541667	-145	59
-0.541667	-135	38
-0.541667	-125	19
-0.541667	-115	15
-0.541667	-105	12
-0.541667	-95	11
-0.541667	-85	14
-0.541667	-75	16
-0.541667	-65	21
-0.541667	-55	22
-0.541667	-45	40
-0.541667	-35	41
-0.541667	-25	95
-0.541667	-15	93
-0.541667	-5	126
-0.541667	5	131
-0.541667	15	111
-0.541667	25	83
-0.541667	35	56
-0.541667	45	36
-0.541667	55	17
-0.541667	65	24
-0.541667	75	10
-0.541667	85	17
-0.541667	95	10
-0.541667	105	20
-0.541667	115	16
-0.541667	125	13
-0.541667	135	24
-0.541667	145	62
-0.541667	155	102
-0.541667	165	153
-0.541667	175	173
-0.458333	-175	161
-0.458333	-165	115
-0.458333	-155	82
-0.458333	-145	44
-0.458333	-135	33
-0.458333	-125	20
-0.458333	-115	19
-0.458333	-105	16
-0.458333	-95	20
-0.458333	-85	12
-0.458333	-75	17
-0.458333	-65	16
-0.458333	-55	22
-0.458333	-45	34
-0.458333	-35	48
-0.458333	-25	70
-0.458333	-15	81
-0.458333	-5	88
-0.458333	5	112
-0.458333	15	71
-0.458333	25	67
-0.458333	35	42
-0.458333	45	44
-0.458333	55	21
-0.458333	65	11
-0.458333	75	14
-0.458333	85	14
-0.458333	95	12
-0.458333	105	22
-0.458333	115	17
-0.458333	125	30
-0.458333	135	29
-0.458333	145	53
-0.458333	155	91
-0.458333	165	121
-0.458333	175	161
-0.375	-175	112
-0.375	-165	106
-0.375	-155	53
-0.375	-145	58
-0.375	-135	28
-0.375	-125	15
-0.375	-115	21
-0.375	-105	16
-0.375	-95	6
-0.375	-85	15
-0.375	-75	14
-0.375	-65	14
-0.375	-55	23
-0.375	-45	37
-0.375	-35	35
-0.375	-25	51
-0.375	-15	56
-0.375	-5	58
-0.375	5	71
-0.375	15	58
-0.375	25	53
-0.375	35	37
-0.375	45	38
-0.375	55	26
-0.375	65	16
-0.375	75	14
-0.375	85	11
-0.375	95	10
-0.375	105	16
-0.375	115	13
-0.375	125	16
-0.375	135	27
-0.375	145	42
-0.375	155	65
-0.375	165	101
-0.375	175	104
-0.291667	-175	74
-0.291667	-165	72
-0.291667	-155	55
-0.291667	-145	31
-0.291667	-135	22
-0.291667	-125	23
-0.291667	-115	13
-0.291667	-105	9
-0.291667	-95	11
-0.291667	-85	7
-0.291667	-75	6
-0.291667	-65	16
-0.291667	-55	13
-0.291667	-45	30
-0.291667	-35	28
-0.291667	-25	41
-0.291667	-15	43
-0.291667	-5	35
-0.291667	5	28
-0.291667	15	34
-0.291667	25	33
-0.291667	35	31
-0.291667	45	22
-0.291667	55	21
-0.291667	65	10
-0.291667	75	12
-0.291667	85	12
-0.291667	95	12
-0.291667	105	12
-0.291667	115	15
-0.291667	125	22
-0.291667	135	23
-0.291667	145	36
-0.291667	155	49
-0.291667	165	57
-0.291667	175	83
-0.208333	-175	43
-0.208333	-165	44
-0.208333	-155	34
-0.208333	-145	31
-0.208333	-135	24
-0.208333	-125	18
-0.208333	-115	10
-0.208333	-105	14
-0.208333	-95	10
-0.208333	-85	16
-0.208333	-75	10
-0.208333	-65	23
-0.208333	-55	24
-0.208333	-45	20
-0.208333	-35	17
-0.208333	-25	23
-0.208333	-15	18
-0.208333	-5	17
-0.208333	5	21
-0.208333	15	14
-0.208333	25	24
-0.208333	35	27
-0.208333	45	19
-0.208333	55	16
-0.208333	65	16
-0.208333	75	10
-0.208333	85	5
-0.208333	95	6
-0.208333	105	12
-0.208333	115	18
-0.208333	125	15
-0.208333	135	24
-0.208333	145	27
-0.208333	155	26
-0.208333	165	35
-0.208333	175	40
-0.125	-175	32
-0.125	-165	30
-0.125	-155	28
-0.125	-145	19
-0.125	-135	20
-0.125	-125	19
-0.125	-115	18
-0.125	-105	11
-0.125	-95	11
-0.125	-85	10
-0.125	-75	20
-0.125	-65	14
-0.125	-55	20
-0.125	-45	21
-0.125	-35	15
-0.125	-25	20
-0.125	-15	10
-0.125	-5	17
-0.125	5	17
-0.125	15	12
-0.125	25	16
-0.125	35	18
-0.125	45	24
-0.125	55	23
-0.125	65	15
-0.125	75	12
-0.125	85	9
-0.125	95	11
-0.125	105	12
-0.125	115	11
-0.125	125	20
-0.125	135	21
-0.125	145	23
-0.125	155	21
-0.125	165	23
-0.125	175	29
-0.0416667	-175	28
-0.0416667	-165	15
-0.0416667	-155	10
-0.0416667	-145	26
-0.0416667	-135	18
-0.0416667	-125	21
-0.0416667	-115	10
-0.0416667	-105	11
-0.0416667	-95	11
-0.0416667	-85	5
-0.0416667	-75	9
-0.0416667	-65	14
-0.0416667	-55	24
-0.0416667	-45	13
-0.0416667	-35	11
-0.0416667	-25	18
-0.0416667	-15	10
-0.0416667	-5	10
-0.0416667	5	13
-0.0416667	15	18
-0.0416667	25	13
-0.0416667	35	10
-0.0416667	45	26
-0.0416667	55	8
-0.0416667	65	13
-0.0416667	75	16
-0.0416667	85	7
-0.0416667	95	12
-0.0416667	105	13
-0.0416667	115	15
-0.0416667	125	13
-0.0416667	135	14
-0.0416667	145	13
-0.0416667	155	18
-0.0416667	165	19
-0.0416667	175	25
0.0416667	-175	23
0.0416667	-165	17
0.0416667	-155	16
0.0416667	-145	17
0.0416667	-135	17
0.0416667	-125	19
0.0416667	-115	11
0.0416667	-105	13
0.0416667	-95	12
0.0416667	-85	7
0.0416667	-75	13
0.0416667	-65	15
0.0416667	-55	16
0.0416667	-45	12
0.0416667	-35	11
0.0416667	-25	7
0.0416667	-15	10
0.0416667	-5	15
0.0416667	5	10
0.0416667	15	8
0.0416667	25	11
0.0416667	35	15
0.0416667	45	17
0.0416667	55	15
0.0416667	65	20
0.0416667	75	11
0.0416667	85	11
0.0416667	95	8
0.0416667	105	8
0.0416667	115	16
0.0416667	125	12
0.0416667	135	20
0.0416667	145	26
0.0416667	155	13
0.0416667	165	19
0.0416667	175	18
0.125	-175	12
0.125	-165	19
0.125	-155	16
0.125	-145	13
0.125	-135	21
0.125	-125	20
0.125	-115	10
0.125	-105	12
0.125	-95	10
0.125	-85	19
0.125	-75	15
0.125	-65	16
0.125	-55	17
0.125	-45	6
0.125	-35	13
0.125	-25	5
0.125	-15	11
0.125	-5	9
0.125	5	7
0.125	15	7
0.125	25	13
0.125	35	14
0.125	45	4
0.125	55	16
0.125	65	13
0.125	75	10
0.125	85	11
0.125	95	10
0.125	105	4
0.125	115	5
0.125	125	12
0.125	135	10
0.125	145	11
0.125	155	15
0.125	165	15
0.125	175	11
0.208333	-175	9
0.208333	-165	17
0.208333	-155	13
0.208333	-145	21
0.208333	-135	13
0.208333	-125	15
0.208333	-115	7
0.208333	-105	14
0.208333	-95	11
0.208333	-85	14
0.208333	-75	19
0.208333	-65	17
0.208333	-55	8
0.208333	-45	15
0.208333	-35	6
0.208333	-25	9
0.208333	-15	8
0.208333	-5	6
0.208333	5	9
0.208333	15	7
0.208333	25	10
0.208333	35	12
0.208333	45	8
0.208333	55	19
0.208333	65	13
0.208333	75	13
0.208333	85	16
0.208333	95	13
0.208333	105	12
0.208333	115	16
0.208333	125	14
0.208333	135	12
0.208333	145	11
0.208333	155	14
0.208333	165	7
0.208333	175	18
0.291667	-175	18
0.291667	-165	14
0.291667	-155	5
0.291667	-145	13
0.291667	-135	11
0.291667	-125	8
0.291667	-115	15
0.291667	-105	19
0.291667	-95	14
0.291667	-85	8
0.291667	-75	13
0.291667	-65	14
0.291667	-55	8
0.291667	-45	13
0.291667	-35	9
0.291667	-25	6
0.291667	-15	10
0.291667	-5	4
0.291667	5	9
0.291667	15	6
0.291667	25	6
0.291667	35	12
0.291667	45	12
0.291667	55	6
0.291667	65	14
0.291667	75	13
0.291667	85	23
0.291667	95	13
0.291667	105	12
0.291667	115	11
0.291667	125	16
0.291667	135	10
0.291667	145	6
0.291667	155	6
0.291667	165	11
0.291667	175	20
0.375	-175	8
0.375	-165	7
0.375	-155	10
0.375	-145	14
0.375	-135	14
0.375	-125	12
0.375	-115	9
0.375	-105	14
0.375	-95	16
0.375	-85	19
0.375	-75	11
0.375	-65	14
0.375	-55	13
0.375	-45	9
0.375	-35	7
0.375	-25	5
0.375	-15	9
0.375	-5	6
0.375	5	11
0.375	15	6
0.375	25	5
0.375	35	10
0.375	45	9
0.375	55	12
0.375	65	12
0.375	75	17
0.375	85	12
0.375	95	19
0.375	105	13
0.375	115	12
0.375	125	15
0.375	135	9
0.375	145	16
0.375	155	17
0.375	165	16
0.375	175	18
0.458333	-175	11
0.458333	-165	9
0.458333	-155	11
0.458333	-145	13
0.458333	-135	17
0.458333	-125	8
0.458333	-115	12
0.458333	-105	24
0.458333	-95	19
0.458333	-85	13
0.458333	-75	21
0.458333	-65	13
0.458333	-55	5
0.458333	-45	6
0.458333	-35	8
0.458333	-25	1
0.458333	-15	5
0.458333	-5	10
0.458333	5	7
0.458333	15	5
0.458333	25	2
0.458333	35	4
0.458333	45	5
0.458333	55	12
0.458333	65	18
0.458333	75	8
0.458333	85	19
0.458333	95	19
0.458333	105	16
0.458333	115	19
0.458333	125	17
0.458333	135	10
0.458333	145	5
0.458333	155	11
0.458333	165	10
0.458333	175	14
0.541667	-175	17
0.541667	-165	10
0.541667	-155	15
0.541667	-145	11
0.541667	-135	8
0.541667	-125	15
0.541667	-115	16
0.541667	-105	18
0.541667	-95	31
0.541667	-85	27
0.541667	-75	14
0.541667	-65	10
0.541667	-55	11
0.541667	-45	1
0.541667	-35	5
0.541667	-25	4
0.541667	-15	5
0.541667	-5	6
0.541667	5	5
0.541667	15	6
0.541667	25	7
0.541667	35	6
0.541667	45	5
0.541667	55	8
0.541667	65	11
0.541667	75	20
0.541667	85	20
0.541667	95	17
0.541667	105	18
0.541667	115	19
0.541667	125	19
0.541667	135	10
0.541667	145	10
0.541667	155	12
0.541667	165	11
0.541667	175	8
0.625	-175	6
0.625	-165	11
0.625	-155	12
0.625	-145	13
0.625	-135	12
0.625	-125	19
0.625	-115	34
0.625	-105	25
0.625	-95	32
0.625	-85	14
0.625	-75	18
0.625	-65	16
0.625	-55	10
0.625	-45	11
0.625	-35	4
0.625	-25	3
0.625	-15	9
0.625	-5	6
0.625	5	7
0.625	15	4
0.625	25	10
0.625	35	9
0.625	45	9
0.625	55	7
0.625	65	8
0.625	75	13
0.625	85	18
0.625	95	19
0.625	105	21
0.625	115	28
0.625	125	14
0.625	135	17
0.625	145	7
0.625	155	14
0.625	165	10
0.625	175	14
0.708333	-175	9
0.708333	-165	8
0.708333	-155	9
0.708333	-145	17
0.708333	-135	11
0.708333	-125	18
0.708333	-115	28
0.708333	-105	47
0.708333	-95	48
0.708333	-85	24
0.708333	-75	16
0.708333	-65	7
0.708333	-55	13
0.708333	-45	13
0.708333	-35	6
0.708333	-25	6
0.708333	-15	1
0.708333	-5	2
0.708333	5	4
0.708333	15	5
0.708333	25	10
0.708333	35	6
0.708333	45	5
0.708333	55	10
0.708333	65	11
0.708333	75	12
0.708333	85	14
0.708333	95	47
0.708333	105	38
0.708333	115	33
0.708333	125	24
0.708333	135	14
0.708333	145	12
0.708333	155	6
0.708333	165	18
0.708333	175	6
0.791667	-175	9
0.791667	-165	10
0.791667	-155	14
0.791667	-145	17
0.791667	-135	21
0.791667	-125	33
0.791667	-115	50
0.791667	-105	48
0.791667	-95	68
0.791667	-85	37
0.791667	-75	24
0.791667	-65	12
0.791667	-55	5
0.791667	-45	8
0.791667	-35	8
0.791667	-25	8
0.791667	-15	4
0.791667	-5	5
0.791667	5	6
0.791667	15	7
0.791667	25	10
0.791667	35	7
0.791667	45	10
0.791667	55	9
0.791667	65	9
0.791667	75	15
0.791667	85	30
0.791667	95	46
0.791667	105	46
0.791667	115	34
0.791667	125	30
0.791667	135	23
0.791667	145	24
0.791667	155	12
0.791667	165	14
0.791667	175	7
0.875	-175	24
0.875	-165	19
0.875	-155	24
0.875	-145	35
0.875	-135	34
0.875	-125	45
0.875	-115	71
0.875	-105	67
0.875	-95	55
0.875	-85	33
0.875	-75	30
0.875	-65	15
0.875	-55	17
0.875	-45	3
0.875	-35	12
0.875	-25	13
0.875	-15	7
0.875	-5	7
0.875	5	7
0.875	15	5
0.875	25	4
0.875	35	13
0.875	45	20
0.875	55	14
0.875	65	13
0.875	75	29
0.875	85	55
0.875	95	53
0.875	105	62
0.875	115	74
0.875	125	37
0.875	135	32
0.875	145	50
0.875	155	30
0.875	165	24
0.875	175	19
0.958333	-175	89
0.958333	-165	81
0.958333	-155	76
0.958333	-145	88
0.958333	-135	85
0.958333	-125	95
0.958333	-115	82
0.958333	-105	96
0.958333	-95	66
0.958333	-85	62
0.958333	-75	44
0.958333	-65	38
0.958333	-55	43
0.958333	-45	20
0.958333	-35	29
0.958333	-25	16
0.958333	-15	21
0.958333	-5	21
0.958333	5	13
0.958333	15	16
0.958333	25	28
0.958333	35	16
0.958333	45	27
0.958333	55	28
0.958333	65	35
0.958333	75	64
0.958333	85	63
0.958333	95	75
0.958333	105	74
0.958333	115	99
0.958333	125	94
0.958333	135	88
0.958333	145	84
0.958333	155	67
0.958333	165	65
0.958333	175	66
