# Supplementary material for: Direct observation of ultrafast symmetry reduction during internal conversion of 2-thiouracil using Coulomb explosion imaging
Source: Nat Commun. 2025 Feb 28;16:2074. doi: 10.1038/s41467-025-57083-3 (PMC11871051; doi:10.1038/s41467-025-57083-3)
Supplement: Supplementary file 2 — Source Data [file 41467_2025_57083_MOESM2_ESM.zip › SourceData_Fig3A.txt]

Fig.3 Panel A,
Matrix ctheta x delay, value
delay	ctheta	Value
5	-0.958333	0.119658
5	-0.875	1.77778
5	-0.791667	8.93432
5	-0.708333	30.8696
5	-0.625	79.7323
5	-0.541667	151.884
5	-0.458333	227.975
5	-0.375	240.134
5	-0.291667	178.718
5	-0.208333	86.9351
5	-0.125	27.6726
5	-0.0416667	5.13358
5	0.0416667	0.246914
5	0.125	0
5	0.208333	0
5	0.291667	0
5	0.375	0
5	0.458333	0
5	0.541667	0
5	0.625	0
5	0.708333	0
5	0.791667	0
5	0.875	0
5	0.958333	0
15	-0.958333	0.196078
15	-0.875	1.50106
15	-0.791667	8.09722
15	-0.708333	29.5426
15	-0.625	74.4447
15	-0.541667	150.312
15	-0.458333	220.042
15	-0.375	242.024
15	-0.291667	180.9
15	-0.208333	93.9264
15	-0.125	31.4228
15	-0.0416667	6.72232
15	0.0416667	0.9875
15	0.125	0
15	0.208333	0
15	0.291667	0
15	0.375	0
15	0.458333	0
15	0.541667	0
15	0.625	0
15	0.708333	0
15	0.791667	0
15	0.875	0
15	0.958333	0
25	-0.958333	0.168889
25	-0.875	1.31778
25	-0.791667	7.56942
25	-0.708333	27.2636
25	-0.625	73.7991
25	-0.541667	143.28
25	-0.458333	218.675
25	-0.375	236.065
25	-0.291667	185.441
25	-0.208333	98.0318
25	-0.125	36.7495
25	-0.0416667	9.7232
25	0.0416667	1.7152
25	0.125	0.3008
25	0.208333	0
25	0.291667	0
25	0.375	0
25	0.458333	0
25	0.541667	0
25	0.625	0
25	0.708333	0
25	0.791667	0
25	0.875	0
25	0.958333	0
35	-0.958333	0.0711111
35	-0.875	1.03333
35	-0.791667	6.63573
35	-0.708333	27.5947
35	-0.625	74.4197
35	-0.541667	149.698
35	-0.458333	215.866
35	-0.375	235.255
35	-0.291667	179.288
35	-0.208333	99.2163
35	-0.125	37.7672
35	-0.0416667	10.528
35	0.0416667	2.3552
35	0.125	0.2816
35	0.208333	0.0512
35	0.291667	0
35	0.375	0
35	0.458333	0
35	0.541667	0
35	0.625	0
35	0.708333	0
35	0.791667	0
35	0.875	0
35	0.958333	0
45	-0.958333	0
45	-0.875	0.613333
45	-0.791667	5.792
45	-0.708333	27.3536
45	-0.625	81.4528
45	-0.541667	160.595
45	-0.458333	228.986
45	-0.375	231.034
45	-0.291667	172.186
45	-0.208333	88.6976
45	-0.125	33.1456
45	-0.0416667	8.4352
45	0.0416667	1.4848
45	0.125	0.2496
45	0.208333	0
45	0.291667	0
45	0.375	0
45	0.458333	0
45	0.541667	0
45	0.625	0
45	0.708333	0
45	0.791667	0
45	0.875	0
45	0.958333	0
55	-0.958333	0
55	-0.875	0.386667
55	-0.791667	4.9984
55	-0.708333	28.2688
55	-0.625	88.128
55	-0.541667	178.586
55	-0.458333	242.131
55	-0.375	233.933
55	-0.291667	157.082
55	-0.208333	76.4352
55	-0.125	24.1984
55	-0.0416667	5.2544
55	0.0416667	0.6144
55	0.125	0
55	0.208333	0
55	0.291667	0
55	0.375	0
55	0.458333	0
55	0.541667	0
55	0.625	0
55	0.708333	0
55	0.791667	0
55	0.875	0
55	0.958333	0
65	-0.958333	0
65	-0.875	0.293333
65	-0.791667	5.0944
65	-0.708333	29.1712
65	-0.625	94.8672
65	-0.541667	190.566
65	-0.458333	255.77
65	-0.375	231.629
65	-0.291667	147.571
65	-0.208333	63.1232
65	-0.125	18.7136
65	-0.0416667	2.9696
65	0.0416667	0.2432
65	0.125	0
65	0.208333	0
65	0.291667	0
65	0.375	0
65	0.458333	0
65	0.541667	0
65	0.625	0
65	0.708333	0
65	0.791667	0
65	0.875	0
65	0.958333	0
75	-0.958333	0
75	-0.875	0.646667
75	-0.791667	6.0736
75	-0.708333	31.8336
75	-0.625	98.8032
75	-0.541667	196.55
75	-0.458333	258.97
75	-0.375	230.182
75	-0.291667	139.693
75	-0.208333	58.3616
75	-0.125	15.9168
75	-0.0416667	2.8032
75	0.0416667	0.192
75	0.125	0
75	0.208333	0
75	0.291667	0
75	0.375	0
75	0.458333	0
75	0.541667	0
75	0.625	0
75	0.708333	0
75	0.791667	0
75	0.875	0
75	0.958333	0
85	-0.958333	0.124444
85	-0.875	1.29333
85	-0.791667	8.2496
85	-0.708333	35.7824
85	-0.625	101.107
85	-0.541667	196.333
85	-0.458333	253.395
85	-0.375	226.336
85	-0.291667	137.203
85	-0.208333	59.0656
85	-0.125	17.2352
85	-0.0416667	3.552
85	0.0416667	0.4096
85	0.125	0
85	0.208333	0
85	0.291667	0
85	0.375	0
85	0.458333	0
85	0.541667	0
85	0.625	0
85	0.708333	0
85	0.791667	0
85	0.875	0
85	0.958333	0
95	-0.958333	0.231111
95	-0.875	1.72
95	-0.791667	10.112
95	-0.708333	37.76
95	-0.625	103.251
95	-0.541667	188.986
95	-0.458333	247.142
95	-0.375	219.027
95	-0.291667	141.434
95	-0.208333	63.0528
95	-0.125	21.568
95	-0.0416667	4.8768
95	0.0416667	0.8896
95	0.125	0.0832
95	0.208333	0
95	0.291667	0
95	0.375	0
95	0.458333	0
95	0.541667	0
95	0.625	0
95	0.708333	0
95	0.791667	0
95	0.875	0
95	0.958333	0
105	-0.958333	0.124444
105	-0.875	1.53333
105	-0.791667	9.0048
105	-0.708333	37.5232
105	-0.625	98.3296
105	-0.541667	184.397
105	-0.458333	236.403
105	-0.375	221.248
105	-0.291667	145.843
105	-0.208333	72.7488
105	-0.125	25.1776
105	-0.0416667	6.6368
105	0.0416667	0.9984
105	0.125	0.128
105	0.208333	0
105	0.291667	0
105	0.375	0
105	0.458333	0
105	0.541667	0
105	0.625	0
105	0.708333	0
105	0.791667	0
105	0.875	0
105	0.958333	0
115	-0.958333	0
115	-0.875	0.7
115	-0.791667	6.9824
115	-0.708333	32.2368
115	-0.625	91.6928
115	-0.541667	174.656
115	-0.458333	233.338
115	-0.375	224.269
115	-0.291667	157.459
115	-0.208333	80.5312
115	-0.125	29.7408
115	-0.0416667	7.392
115	0.0416667	1.0176
115	0.125	0.0128
115	0.208333	0
115	0.291667	0
115	0.375	0
115	0.458333	0
115	0.541667	0
115	0.625	0
115	0.708333	0
115	0.791667	0
115	0.875	0
115	0.958333	0
125	-0.958333	0
125	-0.875	0.313333
125	-0.791667	5.1648
125	-0.708333	25.7024
125	-0.625	82.3296
125	-0.541667	162.278
125	-0.458333	232.736
125	-0.375	230.054
125	-0.291667	169.85
125	-0.208333	87.1488
125	-0.125	34.08
125	-0.0416667	8.576
125	0.0416667	1.728
125	0.125	0.0512
125	0.208333	0
125	0.291667	0
125	0.375	0
125	0.458333	0
125	0.541667	0
125	0.625	0
125	0.708333	0
125	0.791667	0
125	0.875	0
125	0.958333	0
135	-0.958333	0
135	-0.875	0.413333
135	-0.791667	2.9888
135	-0.708333	21.248
135	-0.625	66.8928
135	-0.541667	155.226
135	-0.458333	225.856
135	-0.375	245.165
135	-0.291667	176.166
135	-0.208333	96.0384
135	-0.125	35.0912
135	-0.0416667	11.8784
135	0.0416667	2.4064
135	0.125	0.6336
135	0.208333	0.0128
135	0.291667	0
135	0.375	0
135	0.458333	0
135	0.541667	0
135	0.625	0
135	0.708333	0
135	0.791667	0
135	0.875	0
135	0.958333	0
145	-0.958333	0
145	-0.875	0
145	-0.791667	2.2976
145	-0.708333	13.28
145	-0.625	59.4816
145	-0.541667	138.4
145	-0.458333	233.978
145	-0.375	249.773
145	-0.291667	192.954
145	-0.208333	95.9936
145	-0.125	38.5536
145	-0.0416667	10.8864
145	0.0416667	3.7376
145	0.125	0.544
145	0.208333	0.1216
145	0.291667	0
145	0.375	0
145	0.458333	0
145	0.541667	0
145	0.625	0
145	0.708333	0
145	0.791667	0
145	0.875	0
145	0.958333	0
155	-0.958333	0
155	-0.875	0
155	-0.791667	0.8
155	-0.708333	11.36
155	-0.625	47.9104
155	-0.541667	136.07
155	-0.458333	228.371
155	-0.375	266.739
155	-0.291667	197.792
155	-0.208333	103.232
155	-0.125	34.688
155	-0.0416667	10.4384
155	0.0416667	2.048
155	0.125	0.5504
155	0.208333	0
155	0.291667	0
155	0.375	0
155	0.458333	0
155	0.541667	0
155	0.625	0
155	0.708333	0
155	0.791667	0
155	0.875	0
155	0.958333	0
165	-0.958333	0
165	-0.875	0.0733333
165	-0.791667	1.2096
165	-0.708333	9.568
165	-0.625	46.8672
165	-0.541667	126.867
165	-0.458333	230.765
165	-0.375	265.798
165	-0.291667	209.024
165	-0.208333	104.742
165	-0.125	36.2816
165	-0.0416667	7.5456
165	0.0416667	1.2608
165	0.125	0
165	0.208333	0
165	0.291667	0
165	0.375	0
165	0.458333	0
165	0.541667	0
165	0.625	0
165	0.708333	0
165	0.791667	0
165	0.875	0
165	0.958333	0
175	-0.958333	0
175	-0.875	0.14
175	-0.791667	1.504
175	-0.708333	10.8224
175	-0.625	45.0112
175	-0.541667	125.248
175	-0.458333	219.552
175	-0.375	264.941
175	-0.291667	208.461
175	-0.208333	113.952
175	-0.125	39.8272
175	-0.0416667	9.4656
175	0.0416667	1.0816
175	0.125	0
175	0.208333	0
175	0.291667	0
175	0.375	0
175	0.458333	0
175	0.541667	0
175	0.625	0
175	0.708333	0
175	0.791667	0
175	0.875	0
175	0.958333	0
185	-0.958333	0
185	-0.875	0.0933333
185	-0.791667	1.664
185	-0.708333	11.1552
185	-0.625	46.4192
185	-0.541667	118.477
185	-0.458333	211.514
185	-0.375	248.557
185	-0.291667	210.669
185	-0.208333	120.896
185	-0.125	51.872
185	-0.0416667	15.0464
185	0.0416667	3.2704
185	0.125	0.3712
185	0.208333	0
185	0.291667	0
185	0.375	0
185	0.458333	0
185	0.541667	0
185	0.625	0
185	0.708333	0
185	0.791667	0
185	0.875	0
185	0.958333	0
195	-0.958333	0
195	-0.875	0.08
195	-0.791667	1.6704
195	-0.708333	11.8272
195	-0.625	44.928
195	-0.541667	116.301
195	-0.458333	193.978
195	-0.375	237.613
195	-0.291667	201.638
195	-0.208333	133.619
195	-0.125	64.1344
195	-0.0416667	25.2992
195	0.0416667	7.1936
195	0.125	1.6384
195	0.208333	0.0832
195	0.291667	0
195	0.375	0
195	0.458333	0
195	0.541667	0
195	0.625	0
195	0.708333	0
195	0.791667	0
195	0.875	0
195	0.958333	0
205	-0.958333	0
205	-0.875	0.153333
205	-0.791667	1.7856
205	-0.708333	11.3536
205	-0.625	45.728
205	-0.541667	109.574
205	-0.458333	187.494
205	-0.375	218.989
205	-0.291667	200.397
205	-0.208333	136.704
205	-0.125	77.1328
205	-0.0416667	33.632
205	0.0416667	12.8064
205	0.125	3.424
205	0.208333	0.832
205	0.291667	0
205	0.375	0
205	0.458333	0
205	0.541667	0
205	0.625	0
205	0.708333	0
205	0.791667	0
205	0.875	0
205	0.958333	0
215	-0.958333	0
215	-0.875	0.126667
215	-0.791667	1.4912
215	-0.708333	12.0576
215	-0.625	44.832
215	-0.541667	111.795
215	-0.458333	178.675
215	-0.375	214.88
215	-0.291667	191.584
215	-0.208333	139.77
215	-0.125	80.7424
215	-0.0416667	39.7056
215	0.0416667	16.416
215	0.125	6.1632
215	0.208333	1.4208
215	0.291667	0.3456
215	0.375	0
215	0.458333	0
215	0.541667	0
215	0.625	0
215	0.708333	0
215	0.791667	0
215	0.875	0
215	0.958333	0
225	-0.958333	0
225	-0.875	0
225	-0.791667	2.2784
225	-0.708333	13.4464
225	-0.625	51.3728
225	-0.541667	112.992
225	-0.458333	180.544
225	-0.375	205.146
225	-0.291667	186.246
225	-0.208333	135.514
225	-0.125	81.1776
225	-0.0416667	42.3616
225	0.0416667	19.1872
225	0.125	7.1488
225	0.208333	2.2016
225	0.291667	0.32
225	0.375	0.064
225	0.458333	0
225	0.541667	0
225	0.625	0
225	0.708333	0
225	0.791667	0
225	0.875	0
225	0.958333	0
235	-0.958333	0
235	-0.875	0.573333
235	-0.791667	4.0832
235	-0.708333	21.5168
235	-0.625	60.2752
235	-0.541667	124.486
235	-0.458333	176.294
235	-0.375	196.218
235	-0.291667	173.677
235	-0.208333	127.347
235	-0.125	81.4848
235	-0.0416667	43.3984
235	0.0416667	21.0176
235	0.125	7.5392
235	0.208333	1.8112
235	0.291667	0.3008
235	0.375	0
235	0.458333	0
235	0.541667	0
235	0.625	0
235	0.708333	0
235	0.791667	0
235	0.875	0
235	0.958333	0
245	-0.958333	0.124444
245	-0.875	1.2
245	-0.791667	8.1408
245	-0.708333	29.5552
245	-0.625	76.8192
245	-0.541667	133.491
245	-0.458333	178.707
245	-0.375	185.133
245	-0.291667	158.95
245	-0.208333	120.006
245	-0.125	75.1296
245	-0.0416667	44.32
245	0.0416667	19.8272
245	0.125	7.104
245	0.208333	1.4528
245	0.291667	0.1216
245	0.375	0
245	0.458333	0
245	0.541667	0
245	0.625	0
245	0.708333	0
245	0.791667	0
245	0.875	0
245	0.958333	0
255	-0.958333	0.177778
255	-0.875	1.7
255	-0.791667	9.9328
255	-0.708333	36.2624
255	-0.625	85.2416
255	-0.541667	144.314
255	-0.458333	184.294
255	-0.375	183.891
255	-0.291667	157.21
255	-0.208333	108.762
255	-0.125	70.24
255	-0.0416667	35.5072
255	0.0416667	16.6592
255	0.125	4.8832
255	0.208333	0.9664
255	0.291667	0.0768
255	0.375	0
255	0.458333	0
255	0.541667	0
255	0.625	0
255	0.708333	0
255	0.791667	0
255	0.875	0
255	0.958333	0
265	-0.958333	0.0977778
265	-0.875	1.66667
265	-0.791667	9.8176
265	-0.708333	36.3136
265	-0.625	85.0688
265	-0.541667	149.408
265	-0.458333	190.56
265	-0.375	200.275
265	-0.291667	159.059
265	-0.208333	111.437
265	-0.125	56.9344
265	-0.0416667	27.6352
265	0.0416667	8.9728
265	0.125	2.5408
265	0.208333	0.3072
265	0.291667	0
265	0.375	0
265	0.458333	0
265	0.541667	0
265	0.625	0
265	0.708333	0
265	0.791667	0
265	0.875	0
265	0.958333	0
275	-0.958333	0.177778
275	-0.875	1.58
275	-0.791667	9.5872
275	-0.708333	32.4672
275	-0.625	83.1488
275	-0.541667	144.723
275	-0.458333	205.152
275	-0.375	206.829
275	-0.291667	175.597
275	-0.208333	104.736
275	-0.125	53.7024
275	-0.0416667	17.0048
275	0.0416667	4.8832
275	0.125	0.5248
275	0.208333	0
275	0.291667	0
275	0.375	0
275	0.458333	0
275	0.541667	0
275	0.625	0
275	0.708333	0
275	0.791667	0
275	0.875	0
275	0.958333	0
285	-0.958333	0.24
285	-0.875	1.74
285	-0.791667	8.7232
285	-0.708333	32.48
285	-0.625	78.368
285	-0.541667	152.806
285	-0.458333	205.958
285	-0.375	223.008
285	-0.291667	169.024
285	-0.208333	106.342
285	-0.125	44.0384
285	-0.0416667	14.9568
285	0.0416667	2.2464
285	0.125	0.2048
285	0.208333	0
285	0.291667	0
285	0.375	0
285	0.458333	0
285	0.541667	0
285	0.625	0
285	0.708333	0
285	0.791667	0
285	0.875	0
285	0.958333	0
295	-0.958333	0.106667
295	-0.875	1.58861
295	-0.791667	9.1776
295	-0.708333	32.448
295	-0.625	86.0736
295	-0.541667	157.126
295	-0.458333	221.331
295	-0.375	216.384
295	-0.291667	166.848
295	-0.208333	91.392
295	-0.125	41.9136
295	-0.0416667	12.5248
295	0.0416667	2.9312
295	0.125	0.2496
295	0.208333	0
295	0.291667	0
295	0.375	0
295	0.458333	0
295	0.541667	0
295	0.625	0
295	0.708333	0
295	0.791667	0
295	0.875	0
295	0.958333	0
305	-0.958333	0.280741
305	-0.875	2.1675
305	-0.791667	10.9029
305	-0.708333	38.784
305	-0.625	94.5472
305	-0.541667	172.947
305	-0.458333	222.618
305	-0.375	214.56
305	-0.291667	147.258
305	-0.208333	81.9648
305	-0.125	35.5264
305	-0.0416667	14.0288
305	0.0416667	3.8272
305	0.125	0.7296
305	0.208333	0.0384
305	0.291667	0
305	0.375	0
305	0.458333	0
305	0.541667	0
305	0.625	0
305	0.708333	0
305	0.791667	0
305	0.875	0
305	0.958333	0
315	-0.958333	0.859259
315	-0.875	3.80556
315	-0.791667	15.9019
315	-0.708333	48.4499
315	-0.625	110.726
315	-0.541667	183.014
315	-0.458333	225.958
315	-0.375	198.79
315	-0.291667	132.742
315	-0.208333	67.7248
315	-0.125	32.5184
315	-0.0416667	13.7792
315	0.0416667	4.9408
315	0.125	1.0496
315	0.208333	0.128
315	0.291667	0
315	0.375	0
315	0.458333	0
315	0.541667	0
315	0.625	0
315	0.708333	0
315	0.791667	0
315	0.875	0
315	0.958333	0
325	-0.958333	1.20222
325	-0.875	5.60583
325	-0.791667	21.3776
325	-0.708333	61.7507
325	-0.625	127.872
325	-0.541667	198.381
325	-0.458333	223.072
325	-0.375	187.264
325	-0.291667	113.747
325	-0.208333	57.312
325	-0.125	25.8048
325	-0.0416667	11.9616
325	0.0416667	4.16
325	0.125	0.928
325	0.208333	0.096
325	0.291667	0
325	0.375	0
325	0.458333	0
325	0.541667	0
325	0.625	0
325	0.708333	0
325	0.791667	0
325	0.875	0
325	0.958333	0
335	-0.958333	1.10815
335	-0.875	5.97222
335	-0.791667	24.9259
335	-0.708333	71.3171
335	-0.625	146.362
335	-0.541667	213.005
335	-0.458333	229.146
335	-0.375	175.334
335	-0.291667	101.062
335	-0.208333	43.712
335	-0.125	18.6688
335	-0.0416667	7.264
335	0.0416667	2.2592
335	0.125	0.4096
335	0.208333	0
335	0.291667	0
335	0.375	0
335	0.458333	0
335	0.541667	0
335	0.625	0
335	0.708333	0
335	0.791667	0
335	0.875	0
335	0.958333	0
345	-0.958333	0.671852
345	-0.875	4.93417
345	-0.791667	23.3573
345	-0.708333	73.6832
345	-0.625	153.088
345	-0.541667	226.963
345	-0.458333	234.874
345	-0.375	176.294
345	-0.291667	91.6544
345	-0.208333	37.5488
345	-0.125	12.2944
345	-0.0416667	4.1664
345	0.0416667	0.8704
345	0.125	0
345	0.208333	0
345	0.291667	0
345	0.375	0
345	0.458333	0
345	0.541667	0
345	0.625	0
345	0.708333	0
345	0.791667	0
345	0.875	0
345	0.958333	0
355	-0.958333	0.248889
355	-0.875	3.25389
355	-0.791667	19.4624
355	-0.708333	65.088
355	-0.625	147.13
355	-0.541667	223.77
355	-0.458333	241.51
355	-0.375	180.896
355	-0.291667	98.7392
355	-0.208333	39.3792
355	-0.125	14.9696
355	-0.0416667	4.512
355	0.0416667	1.12
355	0.125	0.128
355	0.208333	0
355	0.291667	0
355	0.375	0
355	0.458333	0
355	0.541667	0
355	0.625	0
355	0.708333	0
355	0.791667	0
355	0.875	0
355	0.958333	0
365	-0.958333	0.610617
365	-0.875	3.89611
365	-0.791667	16.5157
365	-0.708333	55.9296
365	-0.625	128.691
365	-0.541667	208.8
365	-0.458333	236.736
365	-0.375	190.554
365	-0.291667	111.635
365	-0.208333	53.344
365	-0.125	22.1184
365	-0.0416667	8.896
365	0.0416667	2.208
365	0.125	0.4288
365	0.208333	0.032
365	0.291667	0
365	0.375	0
365	0.458333	0
365	0.541667	0
365	0.625	0
365	0.708333	0
365	0.791667	0
365	0.875	0
365	0.958333	0
375	-0.958333	2.86444
375	-0.875	7.21898
375	-0.791667	19.7456
375	-0.708333	50.2067
375	-0.625	112.019
375	-0.541667	189.165
375	-0.458333	225.44
375	-0.375	195.283
375	-0.291667	124.704
375	-0.208333	65.4656
375	-0.125	32.1856
375	-0.0416667	12.4736
375	0.0416667	3.8464
375	0.125	0.512
375	0.208333	0.0512
375	0.291667	0
375	0.375	0
375	0.458333	0
375	0.541667	0
375	0.625	0
375	0.708333	0
375	0.791667	0
375	0.875	0
375	0.958333	0
385	-0.958333	5.95679
385	-0.875	12.8696
385	-0.791667	24.5463
385	-0.708333	49.6437
385	-0.625	102.81
385	-0.541667	172.89
385	-0.458333	216.762
385	-0.375	190.874
385	-0.291667	129.286
385	-0.208333	73.92
385	-0.125	38.3808
385	-0.0416667	18.2528
385	0.0416667	5.0048
385	0.125	0.9216
385	0.208333	0.0256
385	0.291667	0
385	0.375	0
385	0.458333	0
385	0.541667	0
385	0.625	0
385	0.708333	0
385	0.791667	0
385	0.875	0
385	0.958333	0
395	-0.958333	9.19605
395	-0.875	16.2394
395	-0.791667	28.565
395	-0.708333	49.6512
395	-0.625	98.496
395	-0.541667	167.552
395	-0.458333	205.402
395	-0.375	182.797
395	-0.291667	124.922
395	-0.208333	76.1728
395	-0.125	48.9664
395	-0.0416667	24.032
395	0.0416667	9.3568
395	0.125	1.696
395	0.208333	0.128
395	0.291667	0
395	0.375	0
395	0.458333	0
395	0.541667	0
395	0.625	0
395	0.708333	0
395	0.791667	0
395	0.875	0
395	0.958333	0
405	-0.958333	9.39333
405	-0.875	17.7145
405	-0.791667	27.8668
405	-0.708333	51.2379
405	-0.625	97.8304
405	-0.541667	164.762
405	-0.458333	195.552
405	-0.375	169.229
405	-0.291667	114.848
405	-0.208333	82.5024
405	-0.125	56.704
405	-0.0416667	36.2944
405	0.0416667	13.9968
405	0.125	4.3008
405	0.208333	0.9024
405	0.291667	0
405	0.375	0
405	0.458333	0
405	0.541667	0
405	0.625	0
405	0.708333	0
405	0.791667	0
405	0.875	0
405	0.958333	0
415	-0.958333	8.27802
415	-0.875	14.215
415	-0.791667	28.6105
415	-0.708333	50.2227
415	-0.625	102.854
415	-0.541667	158.982
415	-0.458333	188.083
415	-0.375	153.126
415	-0.291667	112.557
415	-0.208333	81.5424
415	-0.125	69.472
415	-0.0416667	42.112
415	0.0416667	21.2864
415	0.125	8.1408
415	0.208333	2.5984
415	0.291667	0.8192
415	0.375	0
415	0.458333	0
415	0.541667	0
415	0.625	0
415	0.708333	0
415	0.791667	0
415	0.875	0
415	0.958333	0
425	-0.958333	4.14938
425	-0.875	12.1832
425	-0.791667	24.4496
425	-0.708333	55.2531
425	-0.625	98.2016
425	-0.541667	159.341
425	-0.458333	175.75
425	-0.375	154.893
425	-0.291667	106.995
425	-0.208333	88.96
425	-0.125	67.3216
425	-0.0416667	47.68
425	0.0416667	25.4144
425	0.125	12.5568
425	0.208333	6.272
425	0.291667	1.7088
425	0.375	0.4736
425	0.458333	0
425	0.541667	0
425	0.625	0
425	0.708333	0
425	0.791667	0
425	0.875	0
425	0.958333	0
435	-0.958333	2.75012
435	-0.875	8.27944
435	-0.791667	24.9024
435	-0.708333	48.7491
435	-0.625	96.928
435	-0.541667	145.722
435	-0.458333	182.278
435	-0.375	156.358
435	-0.291667	121.178
435	-0.208333	84.1152
435	-0.125	67.3664
435	-0.0416667	45.4016
435	0.0416667	28.1792
435	0.125	17.408
435	0.208333	7.7504
435	0.291667	3.2896
435	0.375	0.5312
435	0.458333	0.1088
435	0.541667	0
435	0.625	0
435	0.708333	0
435	0.791667	0
435	0.875	0
435	0.958333	0
445	-0.958333	2.61506
445	-0.875	9.06694
445	-0.791667	21.5899
445	-0.708333	44.9771
445	-0.625	81.472
445	-0.541667	143.379
445	-0.458333	182.08
445	-0.375	178.298
445	-0.291667	125.92
445	-0.208333	88.192
445	-0.125	60.3904
445	-0.0416667	43.7952
445	0.0416667	30.688
445	0.125	16.8512
445	0.208333	8.9216
445	0.291667	2.3424
445	0.375	0.6208
445	0.458333	0.0192
445	0.541667	0
445	0.625	0
445	0.708333	0
445	0.791667	0
445	0.875	0
445	0.958333	0
455	-0.958333	4.80296
455	-0.875	11.8273
455	-0.791667	22.112
455	-0.708333	38.6656
455	-0.625	74.5984
455	-0.541667	136.512
455	-0.458333	194.387
455	-0.375	186.157
455	-0.291667	137.568
455	-0.208333	83.648
455	-0.125	57.4336
455	-0.0416667	42.7712
455	0.0416667	27.392
455	0.125	16.448
455	0.208333	5.5936
455	0.291667	1.7536
455	0.375	0.1024
455	0.458333	0
455	0.541667	0
455	0.625	0
455	0.708333	0
455	0.791667	0
455	0.875	0
455	0.958333	0
465	-0.958333	8.5679
465	-0.875	14.6319
465	-0.791667	25.59
465	-0.708333	37.6917
465	-0.625	73.1968
465	-0.541667	138.33
465	-0.458333	194.963
465	-0.375	192.992
465	-0.291667	135.533
465	-0.208333	85.1584
465	-0.125	56.5184
465	-0.0416667	39.1744
465	0.0416667	25.5296
465	0.125	10.6688
465	0.208333	3.9552
465	0.291667	0.4672
465	0.375	0.0384
465	0.458333	0
465	0.541667	0
465	0.625	0
465	0.708333	0
465	0.791667	0
465	0.875	0
465	0.958333	0
475	-0.958333	9.07852
475	-0.875	17.6706
475	-0.791667	26.4839
475	-0.708333	42.7584
475	-0.625	75.8848
475	-0.541667	138.163
475	-0.458333	189.626
475	-0.375	182.912
475	-0.291667	136.218
475	-0.208333	89.2928
475	-0.125	62.1056
475	-0.0416667	41.5488
475	0.0416667	20.9536
475	0.125	8.416
475	0.208333	1.5872
475	0.291667	0.288
475	0.375	0
475	0.458333	0
475	0.541667	0
475	0.625	0
475	0.708333	0
475	0.791667	0
475	0.875	0
475	0.958333	0
485	-0.958333	8.38272
485	-0.875	14.5419
485	-0.791667	27.0439
485	-0.708333	43.6373
485	-0.625	80.4992
485	-0.541667	133.562
485	-0.458333	173.728
485	-0.375	169.491
485	-0.291667	133.344
485	-0.208333	101.523
485	-0.125	74.7456
485	-0.0416667	47.8592
485	0.0416667	23.3664
485	0.125	8.032
485	0.208333	2.2272
485	0.291667	0.7168
485	0.375	0.2304
485	0.458333	0
485	0.541667	0
485	0.625	0
485	0.708333	0
485	0.791667	0
485	0.875	0
485	0.958333	0
495	-0.958333	4.09037
495	-0.875	10.3976
495	-0.791667	20.8757
495	-0.708333	43.2325
495	-0.625	80.256
495	-0.541667	128.685
495	-0.458333	158.746
495	-0.375	154.682
495	-0.291667	132.774
495	-0.208333	110.541
495	-0.125	87.68
495	-0.0416667	56.2944
495	0.0416667	29.5744
495	0.125	12.3584
495	0.208333	6.1184
495	0.291667	3.264
495	0.375	1.6128
495	0.458333	0.3456
495	0.541667	0
495	0.625	0
495	0.708333	0
495	0.791667	0
495	0.875	0
495	0.958333	0
505	-0.958333	1.63506
505	-0.875	4.67667
505	-0.791667	15.3291
505	-0.708333	37.9968
505	-0.625	80.8768
505	-0.541667	126.067
505	-0.458333	153.299
505	-0.375	145.773
505	-0.291667	129.338
505	-0.208333	112.422
505	-0.125	90.0288
505	-0.0416667	62.1312
505	0.0416667	33.9648
505	0.125	19.424
505	0.208333	11.9296
505	0.291667	9.1648
505	0.375	4.8192
505	0.458333	1.6896
505	0.541667	0.2304
505	0.625	0
505	0.708333	0
505	0.791667	0
505	0.875	0
505	0.958333	0
515	-0.958333	0.115556
515	-0.875	2.40056
515	-0.791667	10.0672
515	-0.708333	35.8336
515	-0.625	79.6224
515	-0.541667	132.883
515	-0.458333	152.762
515	-0.375	146.861
515	-0.291667	122.79
515	-0.208333	105.888
515	-0.125	85.664
515	-0.0416667	58.7968
515	0.0416667	36.5888
515	0.125	21.9776
515	0.208333	18.7136
515	0.291667	15.2064
515	0.375	9.5936
515	0.458333	3.5264
515	0.541667	0.7936
515	0.625	0.0576
515	0.708333	0
515	0.791667	0
515	0.875	0
515	0.958333	0
525	-0.958333	0.177778
525	-0.875	1.1
525	-0.791667	9.1328
525	-0.708333	32.7232
525	-0.625	84.5376
525	-0.541667	135.085
525	-0.458333	164.128
525	-0.375	145.888
525	-0.291667	122.963
525	-0.208333	97.8432
525	-0.125	77.6512
525	-0.0416667	53.9776
525	0.0416667	32.2624
525	0.125	22.5344
525	0.208333	21.3248
525	0.291667	19.9744
525	0.375	12.6976
525	0.458333	4.8896
525	0.541667	1.0752
525	0.625	0.128
525	0.708333	0
525	0.791667	0
525	0.875	0
525	0.958333	0
535	-0.958333	0.00888889
535	-0.875	1.16667
535	-0.791667	7.6608
535	-0.708333	33.6704
535	-0.625	83.0784
535	-0.541667	143.309
535	-0.458333	165.933
535	-0.375	156.282
535	-0.291667	122.931
535	-0.208333	97.2992
535	-0.125	71.392
535	-0.0416667	47.008
535	0.0416667	26.7968
535	0.125	19.9744
535	0.208333	21.792
535	0.291667	22.0992
535	0.375	13.504
535	0.458333	5.1712
535	0.541667	0.8896
535	0.625	0.0832
535	0.708333	0
535	0.791667	0
535	0.875	0
535	0.958333	0
545	-0.958333	0.0266667
545	-0.875	1.03333
545	-0.791667	7.7504
545	-0.708333	33.504
545	-0.625	85.6128
545	-0.541667	143.808
545	-0.458333	174.4
545	-0.375	160.973
545	-0.291667	130.714
545	-0.208333	95.9488
545	-0.125	66.6816
545	-0.0416667	38.5728
545	0.0416667	20.9088
545	0.125	16.064
545	0.208333	22.0672
545	0.291667	21.7856
545	0.375	14.464
545	0.458333	4.7616
545	0.541667	0.9728
545	0.625	0
545	0.708333	0
545	0.791667	0
545	0.875	0
545	0.958333	0
555	-0.958333	0.177778
555	-0.875	1.12667
555	-0.791667	10.144
555	-0.708333	36.2752
555	-0.625	89.7472
555	-0.541667	147.622
555	-0.458333	178.957
555	-0.375	167.936
555	-0.291667	132.435
555	-0.208333	92.9728
555	-0.125	58.1952
555	-0.0416667	31.328
555	0.0416667	14.8928
555	0.125	14.4064
555	0.208333	20.3648
555	0.291667	22.5728
555	0.375	14.1184
555	0.458333	5.6704
555	0.541667	1.024
555	0.625	0.128
555	0.708333	0
555	0.791667	0
555	0.875	0
555	0.958333	0
565	-0.958333	0.124444
565	-0.875	3.12056
565	-0.791667	13.4592
565	-0.708333	43.6416
565	-0.625	92.6464
565	-0.541667	150.394
565	-0.458333	180.102
565	-0.375	171.334
565	-0.291667	130.618
565	-0.208333	86.5088
565	-0.125	50.72
565	-0.0416667	26.8736
565	0.0416667	14.432
565	0.125	14.8544
565	0.208333	20.2752
565	0.291667	20.7616
565	0.375	13.6704
565	0.458333	5.2736
565	0.541667	1.2288
565	0.625	0.128
565	0.708333	0
565	0.791667	0
565	0.875	0
565	0.958333	0
575	-0.958333	1.1837
575	-0.875	5.57222
575	-0.791667	19.8347
575	-0.708333	48.7488
575	-0.625	94.7456
575	-0.541667	144.442
575	-0.458333	178.138
575	-0.375	169.645
575	-0.291667	130.97
575	-0.208333	81.5232
575	-0.125	47.9232
575	-0.0416667	27.0464
575	0.0416667	19.5904
575	0.125	18.2784
575	0.208333	20.4992
575	0.291667	17.3376
575	0.375	10.496
575	0.458333	3.7888
575	0.541667	0.7936
575	0.625	0.0512
575	0.708333	0
575	0.791667	0
575	0.875	0
575	0.958333	0
585	-0.958333	2.52
585	-0.875	8.68028
585	-0.791667	25.3792
585	-0.708333	54.0869
585	-0.625	93.8944
585	-0.541667	139.053
585	-0.458333	169.178
585	-0.375	169.888
585	-0.291667	129.984
585	-0.208333	83.8848
585	-0.125	46.912
585	-0.0416667	30.848
585	0.0416667	23.5584
585	0.125	22.9504
585	0.208333	18.8672
585	0.291667	13.1968
585	0.375	6.0672
585	0.458333	1.856
585	0.541667	0.2176
585	0.625	0
585	0.708333	0
585	0.791667	0
585	0.875	0
585	0.958333	0
595	-0.958333	2.72074
595	-0.875	10.1472
595	-0.791667	27.5845
595	-0.708333	59.2171
595	-0.625	98.3616
595	-0.541667	136.736
595	-0.458333	165.715
595	-0.375	162.106
595	-0.291667	133.562
595	-0.208333	85.6832
595	-0.125	51.9488
595	-0.0416667	31.488
595	0.0416667	25.8624
595	0.125	21.92
595	0.208333	16.2304
595	0.291667	8.3584
595	0.375	2.944
595	0.458333	0.4864
595	0.541667	0
595	0.625	0
595	0.708333	0
595	0.791667	0
595	0.875	0
595	0.958333	0
605	-0.958333	1.99037
605	-0.875	7.81917
605	-0.791667	27.0779
605	-0.708333	62.5491
605	-0.625	107.635
605	-0.541667	145.786
605	-0.458333	159.136
605	-0.375	157.082
605	-0.291667	127.68
605	-0.208333	93.7984
605	-0.125	56.9728
605	-0.0416667	35.5136
605	0.0416667	23.5072
605	0.125	17.6768
605	0.208333	10.9696
605	0.291667	4.5696
605	0.375	1.0944
605	0.458333	0.0576
605	0.541667	0
605	0.625	0
605	0.708333	0
605	0.791667	0
605	0.875	0
605	0.958333	0
615	-0.958333	0.600741
615	-0.875	5.655
615	-0.791667	23.6837
615	-0.708333	65.3184
615	-0.625	119.718
615	-0.541667	154.234
615	-0.458333	160.326
615	-0.375	140.966
615	-0.291667	123.738
615	-0.208333	94.5792
615	-0.125	67.36
615	-0.0416667	39.8848
615	0.0416667	23.3408
615	0.125	12.9472
615	0.208333	5.9456
615	0.291667	1.888
615	0.375	0.2304
615	0.458333	0
615	0.541667	0
615	0.625	0
615	0.708333	0
615	0.791667	0
615	0.875	0
615	0.958333	0
625	-0.958333	0.382222
625	-0.875	3.99528
625	-0.791667	21.792
625	-0.708333	66.8608
625	-0.625	126.816
625	-0.541667	166.042
625	-0.458333	155.149
625	-0.375	133.645
625	-0.291667	109.504
625	-0.208333	95.4304
625	-0.125	70.2848
625	-0.0416667	47.3152
625	0.0416667	25.6832
625	0.125	12.1728
625	0.208333	4.4416
625	0.291667	0.7552
625	0.375	0
625	0.458333	0
625	0.541667	0
625	0.625	0
625	0.708333	0
625	0.791667	0
625	0.875	0
625	0.958333	0
635	-0.958333	0.355556
635	-0.875	3.61472
635	-0.791667	21.0944
635	-0.708333	66.0096
635	-0.625	131.968
635	-0.541667	167.142
635	-0.458333	160.294
635	-0.375	123.123
635	-0.291667	105.018
635	-0.208333	85.8688
635	-0.125	71.3856
635	-0.0416667	49.3568
635	0.0416667	31.0144
635	0.125	15.808
635	0.208333	6.1504
635	0.291667	1.8368
635	0.375	0.2048
635	0.458333	0
635	0.541667	0
635	0.625	0
635	0.708333	0
635	0.791667	0
635	0.875	0
635	0.958333	0
645	-0.958333	0.394815
645	-0.875	4.36806
645	-0.791667	20.8859
645	-0.708333	66.6112
645	-0.625	126.374
645	-0.541667	169.389
645	-0.458333	153.69
645	-0.375	127.667
645	-0.291667	96.64
645	-0.208333	83.9232
645	-0.125	66.336
645	-0.0416667	53.1712
645	0.0416667	36.096
645	0.125	20.9024
645	0.208333	9.9264
645	0.291667	3.0784
645	0.375	0.7936
645	0.458333	0.0512
645	0.541667	0
645	0.625	0
645	0.708333	0
645	0.791667	0
645	0.875	0
645	0.958333	0
655	-0.958333	1.16444
655	-0.875	5.58306
655	-0.791667	23.776
655	-0.708333	63.9117
655	-0.625	123.219
655	-0.541667	154.522
655	-0.458333	154.432
655	-0.375	119.853
655	-0.291667	100.762
655	-0.208333	79.2896
655	-0.125	69.7664
655	-0.0416667	57.6832
655	0.0416667	43.68
655	0.125	26.3872
655	0.208333	11.5968
655	0.291667	4.096
655	0.375	0.7168
655	0.458333	0.128
655	0.541667	0
655	0.625	0
655	0.708333	0
655	0.791667	0
655	0.875	0
655	0.958333	0
665	-0.958333	1.7837
665	-0.875	7.37417
665	-0.791667	25.3355
665	-0.708333	64.4723
665	-0.625	112.32
665	-0.541667	148.621
665	-0.458333	141.35
665	-0.375	124.666
665	-0.291667	96.48
665	-0.208333	83.6224
665	-0.125	71.7824
665	-0.0416667	65.4912
665	0.0416667	51.2064
665	0.125	29.8496
665	0.208333	12.704
665	0.291667	3.104
665	0.375	0.6016
665	0.458333	0
665	0.541667	0
665	0.625	0
665	0.708333	0
665	0.791667	0
665	0.875	0
665	0.958333	0
675	-0.958333	1.66593
675	-0.875	7.58083
675	-0.791667	24.8603
675	-0.708333	61.0101
675	-0.625	107.386
675	-0.541667	137.69
675	-0.458333	143.821
675	-0.375	121.683
675	-0.291667	103.667
675	-0.208333	83.1808
675	-0.125	75.5328
675	-0.0416667	69.5488
675	0.0416667	55.5584
675	0.125	32.8256
675	0.208333	11.7696
675	0.291667	2.7968
675	0.375	0.1536
675	0.458333	0
675	0.541667	0
675	0.625	0
675	0.708333	0
675	0.791667	0
675	0.875	0
675	0.958333	0
685	-0.958333	1.25185
685	-0.875	5.5725
685	-0.791667	22.3029
685	-0.708333	56.1413
685	-0.625	102.01
685	-0.541667	135.955
685	-0.458333	140.819
685	-0.375	128.134
685	-0.291667	103.834
685	-0.208333	88.5376
685	-0.125	76.4992
685	-0.0416667	71.8336
685	0.0416667	59.2576
685	0.125	33.4336
685	0.208333	12.6144
685	0.291667	2.176
685	0.375	0.2304
685	0.458333	0
685	0.541667	0
685	0.625	0
685	0.708333	0
685	0.791667	0
685	0.875	0
685	0.958333	0
695	-0.958333	0.392593
695	-0.875	4.12
695	-0.791667	18.3371
695	-0.708333	53.472
695	-0.625	99.3216
695	-0.541667	134.656
695	-0.458333	140.954
695	-0.375	124.333
695	-0.291667	107.136
695	-0.208333	88.8192
695	-0.125	80.5824
695	-0.0416667	75.0912
695	0.0416667	61.2864
695	0.125	36.416
695	0.208333	12.5056
695	0.291667	2.7072
695	0.375	0.1536
695	0.458333	0
695	0.541667	0
695	0.625	0
695	0.708333	0
695	0.791667	0
695	0.875	0
695	0.958333	0
705	-0.958333	0.204444
705	-0.875	3.04722
705	-0.791667	16.9152
705	-0.708333	51.0464
705	-0.625	100.493
705	-0.541667	135.162
705	-0.458333	139.027
705	-0.375	122.598
705	-0.291667	102.016
705	-0.208333	91.6416
705	-0.125	81.6896
705	-0.0416667	77.8368
705	0.0416667	64.2304
705	0.125	37.0304
705	0.208333	14.1568
705	0.291667	2.7648
705	0.375	0.32
705	0.458333	0
705	0.541667	0
705	0.625	0
705	0.708333	0
705	0.791667	0
705	0.875	0
705	0.958333	0
715	-0.958333	0.328889
715	-0.875	2.9
715	-0.791667	15.616
715	-0.708333	50.56
715	-0.625	101.286
715	-0.541667	139.61
715	-0.458333	142.56
715	-0.375	119.686
715	-0.291667	100.762
715	-0.208333	85.984
715	-0.125	82.1952
715	-0.0416667	77.056
715	0.0416667	63.712
715	0.125	38.4896
715	0.208333	15.0016
715	0.291667	3.9872
715	0.375	0.4416
715	0.458333	0.032
715	0.541667	0
715	0.625	0
715	0.708333	0
715	0.791667	0
715	0.875	0
715	0.958333	0
725	-0.958333	0.311111
725	-0.875	2.46
725	-0.791667	14.6048
725	-0.708333	49.376
725	-0.625	104.051
725	-0.541667	146.899
725	-0.458333	148.87
725	-0.375	123.654
725	-0.291667	93.3568
725	-0.208333	81.5296
725	-0.125	75.552
725	-0.0416667	73.7472
725	0.0416667	61.6832
725	0.125	38.6816
725	0.208333	18.2016
725	0.291667	5.7152
725	0.375	1.4336
725	0.458333	0.0576
725	0.541667	0
725	0.625	0
725	0.708333	0
725	0.791667	0
725	0.875	0
725	0.958333	0
735	-0.958333	0.08
735	-0.875	2.14667
735	-0.791667	14.0736
735	-0.708333	49.7472
735	-0.625	106.656
735	-0.541667	151.066
735	-0.458333	155.622
735	-0.375	123.488
735	-0.291667	92.8768
735	-0.208333	74.7648
735	-0.125	71.3088
735	-0.0416667	68.3456
735	0.0416667	57.1584
735	0.125	39.4112
735	0.208333	20.7616
735	0.291667	9.4336
735	0.375	2.5664
735	0.458333	0.5952
735	0.541667	0.0064
735	0.625	0
735	0.708333	0
735	0.791667	0
735	0.875	0
735	0.958333	0
745	-0.958333	0.177778
745	-0.875	2.70806
745	-0.791667	16.0576
745	-0.708333	51.712
745	-0.625	105.363
745	-0.541667	147.194
745	-0.458333	150.15
745	-0.375	125.536
745	-0.291667	96.6208
745	-0.208333	80.896
745	-0.125	73.2928
745	-0.0416667	64.5056
745	0.0416667	52.4288
745	0.125	35.7824
745	0.208333	22.2592
745	0.291667	10.4576
745	0.375	4.1216
745	0.458333	0.768
745	0.541667	0.128
745	0.625	0
745	0.708333	0
745	0.791667	0
745	0.875	0
745	0.958333	0
755	-0.958333	0.599259
755	-0.875	5.15139
755	-0.791667	19.8299
755	-0.708333	53.952
755	-0.625	98.6816
755	-0.541667	131.731
755	-0.458333	136.896
755	-0.375	124.742
755	-0.291667	109.888
755	-0.208333	97.7408
755	-0.125	83.8656
755	-0.0416667	67.104
755	0.0416667	47.8016
755	0.125	31.1488
755	0.208333	18.0352
755	0.291667	9.28
755	0.375	3.1104
755	0.458333	0.7872
755	0.541667	0.0576
755	0.625	0
755	0.708333	0
755	0.791667	0
755	0.875	0
755	0.958333	0
765	-0.958333	3.23753
765	-0.875	8.83778
765	-0.791667	25.7728
765	-0.708333	53.4989
765	-0.625	88.6272
765	-0.541667	111.776
765	-0.458333	121.779
765	-0.375	123.226
765	-0.291667	122.746
765	-0.208333	114.272
765	-0.125	96.4864
765	-0.0416667	73.5808
765	0.0416667	48.3456
765	0.125	28.0576
765	0.208333	13.7216
765	0.291667	5.696
765	0.375	1.6448
765	0.458333	0.2304
765	0.541667	0
765	0.625	0
765	0.708333	0
765	0.791667	0
765	0.875	0
765	0.958333	0
775	-0.958333	7.86395
775	-0.875	17.1963
775	-0.791667	30.9253
775	-0.708333	53.3331
775	-0.625	75.7312
775	-0.541667	96.7168
775	-0.458333	109.318
775	-0.375	121.824
775	-0.291667	127.462
775	-0.208333	119.584
775	-0.125	102.566
775	-0.0416667	78.5344
775	0.0416667	54.4768
775	0.125	29.4272
775	0.208333	13.152
775	0.291667	3.8976
775	0.375	0.832
775	0.458333	0
775	0.541667	0
775	0.625	0
775	0.708333	0
775	0.791667	0
775	0.875	0
775	0.958333	0
785	-0.958333	17.1356
785	-0.875	25.5818
785	-0.791667	39.5774
785	-0.708333	50.9571
785	-0.625	67.9616
785	-0.541667	84.6528
785	-0.458333	104.608
785	-0.375	119.699
785	-0.291667	125.901
785	-0.208333	117.075
785	-0.125	98.2464
785	-0.0416667	81.4464
785	0.0416667	58.656
785	0.125	34.6176
785	0.208333	14.0608
785	0.291667	4.288
785	0.375	0.6656
785	0.458333	0.096
785	0.541667	0
785	0.625	0
785	0.708333	0
785	0.791667	0
785	0.875	0
785	0.958333	0
795	-0.958333	22.5151
795	-0.875	34.544
795	-0.791667	45.3323
795	-0.708333	54.9251
795	-0.625	62.9248
795	-0.541667	82.5472
795	-0.458333	102.08
795	-0.375	121.299
795	-0.291667	125.126
795	-0.208333	110.394
795	-0.125	92.4032
795	-0.0416667	76.4544
795	0.0416667	60.448
795	0.125	35.4624
795	0.208333	14.9184
795	0.291667	3.7504
795	0.375	0.64
795	0.458333	0.0384
795	0.541667	0
795	0.625	0
795	0.708333	0
795	0.791667	0
795	0.875	0
795	0.958333	0
805	-0.958333	24.2583
805	-0.875	36.3406
805	-0.791667	52.7556
805	-0.708333	59.5995
805	-0.625	69.696
805	-0.541667	83.2128
805	-0.458333	107.475
805	-0.375	124.397
805	-0.291667	125.171
805	-0.208333	107.181
805	-0.125	81.8432
805	-0.0416667	69.9328
805	0.0416667	54.4512
805	0.125	33.9648
805	0.208333	13.0432
805	0.291667	3.2
805	0.375	0.3008
805	0.458333	0
805	0.541667	0
805	0.625	0
805	0.708333	0
805	0.791667	0
805	0.875	0
805	0.958333	0
815	-0.958333	19.7489
815	-0.875	36.1071
815	-0.791667	54.3838
815	-0.708333	69.9987
815	-0.625	75.6672
815	-0.541667	92.3584
815	-0.458333	112.429
815	-0.375	129.542
815	-0.291667	128.582
815	-0.208333	101.952
815	-0.125	78.0224
815	-0.0416667	58.5472
815	0.0416667	47.84
815	0.125	27.4368
815	0.208333	11.2384
815	0.291667	2.2528
815	0.375	0.256
815	0.458333	0
815	0.541667	0
815	0.625	0
815	0.708333	0
815	0.791667	0
815	0.875	0
815	0.958333	0
825	-0.958333	15.6978
825	-0.875	30.4355
825	-0.791667	56.2802
825	-0.708333	72.5552
825	-0.625	84.3968
825	-0.541667	96.4864
825	-0.458333	119.034
825	-0.375	136.147
825	-0.291667	129.274
825	-0.208333	108.154
825	-0.125	74.7072
825	-0.0416667	56.2752
825	0.0416667	36.5312
825	0.125	21.0496
825	0.208333	6.9824
825	0.291667	1.5808
825	0.375	0.1024
825	0.458333	0
825	0.541667	0
825	0.625	0
825	0.708333	0
825	0.791667	0
825	0.875	0
825	0.958333	0
835	-0.958333	9.57086
835	-0.875	26.2883
835	-0.791667	50.5006
835	-0.708333	74.9427
835	-0.625	84.9536
[truncated: 403 more rows]
