# Supplementary material for: Direct observation of ultrafast symmetry reduction during internal conversion of 2-thiouracil using Coulomb explosion imaging
Source: Nat Commun. 2025 Feb 28;16:2074. doi: 10.1038/s41467-025-57083-3 (PMC11871051; doi:10.1038/s41467-025-57083-3)
Supplement: Supplementary file 2 — Source Data [file 41467_2025_57083_MOESM2_ESM.zip › SourceData_Fig3BC.txt]

Panel B	unpumped:
Data format is (x	y	yerr)
-0.986111	0.0107399	0.000473257
-0.958333	0.0106982	0.000472337
-0.930556	0.0104271	0.000466314
-0.902778	0.0106148	0.000470492
-0.875	0.0104479	0.00046678
-0.847222	0.0113864	0.000487292
-0.819444	0.0116366	0.000492618
-0.791667	0.0126585	0.000513792
-0.763889	0.013013	0.000520937
-0.736111	0.014452	0.000548984
-0.708333	0.0172673	0.000600079
-0.680556	0.0196655	0.000640397
-0.652778	0.022168	0.000679923
-0.625	0.0235235	0.000700403
-0.597222	0.0246496	0.000716972
-0.569444	0.0257758	0.000733166
-0.541667	0.0287996	0.000774979
-0.513889	0.0311562	0.000806062
-0.486111	0.0303428	0.000795472
-0.458333	0.0306974	0.000800105
-0.430556	0.0307808	0.000801192
-0.402778	0.0297381	0.000787504
-0.375	0.0285911	0.000772168
-0.347222	0.0275692	0.000758244
-0.319444	0.0257966	0.000733463
-0.291667	0.0228562	0.000690396
-0.263889	0.0222514	0.000681201
-0.236111	0.0190816	0.000630818
-0.208333	0.0176635	0.000606925
-0.180556	0.014869	0.00055685
-0.152778	0.0144102	0.000548192
-0.125	0.0124708	0.000509969
-0.0972222	0.0114907	0.000489518
-0.0694444	0.0111153	0.000481456
-0.0416667	0.00992659	0.000454985
-0.0138889	0.0103228	0.000463976
0.0138889	0.00917584	0.000437441
0.0416667	0.0089673	0.000432442
0.0694444	0.00838338	0.000418125
0.0972222	0.00861278	0.000423807
0.125	0.0082374	0.000414469
0.152778	0.00829997	0.00041604
0.180556	0.00900901	0.000433446
0.208333	0.00921755	0.000438434
0.236111	0.00834168	0.000417084
0.263889	0.00861278	0.000423807
0.291667	0.00775776	0.000402221
0.319444	0.00859193	0.000423294
0.347222	0.00813313	0.000411837
0.375	0.0079663	0.000407591
0.402778	0.00913413	0.000436446
0.430556	0.00842509	0.000419164
0.458333	0.00800801	0.000408657
0.486111	0.00890474	0.00043093
0.513889	0.00844595	0.000419682
0.541667	0.00840424	0.000418645
0.569444	0.0086962	0.000425855
0.597222	0.0086962	0.000425855
0.625	0.00882132	0.000428907
0.652778	0.00863363	0.00042432
0.680556	0.00902986	0.000433948
0.708333	0.00955122	0.000446299
0.736111	0.00917584	0.000437441
0.763889	0.00900901	0.000433446
0.791667	0.00921755	0.000438434
0.819444	0.00917584	0.000437441
0.847222	0.00894645	0.000431939
0.875	0.00921755	0.000438434
0.902778	0.00994745	0.000455462
0.930556	0.0109902	0.000478739
0.958333	0.0102603	0.000462568
0.986111	0.0109484	0.000477829
Panel B	UV-pumped:
Data format is (x	y	yerr)
-0.986111	0.0108263	0.000332997
-0.958333	0.0103039	0.000324865
-0.930556	0.0106112	0.000329673
-0.902778	0.0103551	0.000325671
-0.875	0.0110516	0.000336445
-0.847222	0.0117583	0.000347036
-0.819444	0.0126801	0.000360382
-0.791667	0.0137146	0.000374795
-0.763889	0.0138273	0.000376331
-0.736111	0.0156607	0.000400504
-0.708333	0.0167976	0.000414787
-0.680556	0.0184159	0.000434308
-0.652778	0.0199318	0.00045183
-0.625	0.0206692	0.000460112
-0.597222	0.0230762	0.000486165
-0.569444	0.0241517	0.000497365
-0.541667	0.025391	0.000509966
-0.513889	0.026405	0.00052005
-0.486111	0.0265074	0.000521057
-0.458333	0.0262719	0.000518737
-0.430556	0.0261694	0.000517725
-0.402778	0.0260977	0.000517015
-0.375	0.0258622	0.000514676
-0.347222	0.0239775	0.000495569
-0.319444	0.0233015	0.000488533
-0.291667	0.0218676	0.000473263
-0.263889	0.0210277	0.000464085
-0.236111	0.0200342	0.000452989
-0.208333	0.018252	0.000432372
-0.180556	0.0167157	0.000413774
-0.152778	0.0156914	0.000400897
-0.125	0.0150461	0.000392567
-0.0972222	0.0141448	0.000380628
-0.0694444	0.0135303	0.000372267
-0.0416667	0.0127416	0.000361255
-0.0138889	0.0117378	0.000346733
0.0138889	0.0112052	0.000338776
0.0416667	0.0106214	0.000329832
0.0694444	0.0103141	0.000325026
0.0972222	0.00963813	0.000314194
0.125	0.00960741	0.000313693
0.152778	0.00978153	0.000316523
0.180556	0.0098225	0.000317185
0.208333	0.00956644	0.000313023
0.236111	0.00886995	0.000301413
0.263889	0.00979177	0.000316689
0.291667	0.00938207	0.000309992
0.319444	0.00896213	0.000302975
0.347222	0.00925916	0.000307955
0.375	0.00909529	0.000305218
0.402778	0.00912601	0.000305733
0.430556	0.00874704	0.000299318
0.458333	0.00874704	0.000299318
0.486111	0.00916698	0.000306418
0.513889	0.00928989	0.000308466
0.541667	0.00885971	0.000301239
0.569444	0.00951523	0.000312184
0.597222	0.00908504	0.000305046
0.625	0.0095562	0.000312856
0.652778	0.00904407	0.000304357
0.680556	0.00958692	0.000313358
0.708333	0.00991468	0.00031867
0.736111	0.00968935	0.000315028
0.763889	0.00928989	0.000308466
0.791667	0.00968935	0.000315028
0.819444	0.0095562	0.000312856
0.847222	0.0100069	0.000320148
0.875	0.01014	0.000322271
0.902778	0.00973032	0.000315693
0.930556	0.0100888	0.000321456
0.958333	0.0103449	0.00032551
0.986111	0.0103039	0.000324865
Panel C
Data format is (x	y	yerr)
First set belongs to top row (modeling results) from left to right:
65fs:
-0.986111	0	0
-0.958333	0	0
-0.930556	0	0
-0.902778	0	0
-0.875	0	0
-0.847222	0	0
-0.819444	0	0
-0.791667	0	0
-0.763889	0	0
-0.736111	0	0
-0.708333	0	0
-0.680556	-6.89272e-005	0
-0.652778	-0.00103974	0.000623019
-0.625	0.000241868	0.00170817
-0.597222	0.00606015	0.0029447
-0.569444	0.0162201	0.00394004
-0.541667	0.0288569	0.00456712
-0.513889	0.0409859	0.00518149
-0.486111	0.0473624	0.0061312
-0.458333	0.0384283	0.00724661
-0.430556	0.00569782	0.00826397
-0.402778	-0.0393893	0.00889309
-0.375	-0.0684273	0.00878099
-0.347222	-0.0606721	0.00778813
-0.319444	-0.0240357	0.00609871
-0.291667	0.00797625	0.00421784
-0.263889	0.0148454	0.00264581
-0.236111	0.00612965	0.00163926
-0.208333	-0.00139953	0.00125104
-0.180556	-0.00279382	0.0010273
-0.152778	-0.00154101	0.000688963
-0.125	-0.00045295	0.000315096
-0.0972222	-1.96935e-005	0
-0.0694444	0	0
-0.0416667	0	0
-0.0138889	0	0
0.0138889	0	0
0.0416667	0	0
0.0694444	0	0
0.0972222	0	0
0.125	0	0
0.152778	0	0
0.180556	0	0
0.208333	0	0
0.236111	0	0
0.263889	0	0
0.291667	0	0
0.319444	0	0
0.347222	0	0
0.375	0	0
0.402778	0	0
0.430556	0	0
0.458333	0	0
0.486111	0	0
0.513889	0	0
0.541667	0	0
0.569444	0	0
0.597222	0	0
0.625	0	0
0.652778	0	0
0.680556	0	0
0.708333	0	0
0.736111	0	0
0.763889	0	0
0.791667	0	0
0.819444	0	0
0.847222	0	0
0.875	0	0
0.902778	0	0
0.930556	0	0
0.958333	0	0
0.986111	0	0
130fs:
-0.986111	0	0
-0.958333	0	0
-0.930556	0	0
-0.902778	0	0
-0.875	0	0
-0.847222	0	0
-0.819444	0	0
-0.791667	0	0
-0.763889	0	0
-0.736111	0	0
-0.708333	0	0
-0.680556	-6.89272e-005	0
-0.652778	-0.00175518	0.00058949
-0.625	-0.00656408	0.00136554
-0.597222	-0.0138149	0.00216717
-0.569444	-0.00933994	0.00315441
-0.541667	0.0127094	0.00437392
-0.513889	0.0402003	0.00558074
-0.486111	0.0494316	0.00660912
-0.458333	0.0288603	0.00751482
-0.430556	-0.0133686	0.00835143
-0.402778	-0.0551139	0.0089633
-0.375	-0.0697793	0.00902119
-0.347222	-0.0460729	0.00827412
-0.319444	-0.000784604	0.00680219
-0.291667	0.0307432	0.00505626
-0.263889	0.0311136	0.00345803
-0.236111	0.0155114	0.00226169
-0.208333	0.00455636	0.00171997
-0.180556	0.00254655	0.0015869
-0.152778	0.00347564	0.0014329
-0.125	0.00344206	0.00113296
-0.0972222	0.00215753	0.000719152
-0.0694444	0.000748269	0.000306744
-0.0416667	8.25731e-005	0
-0.0138889	0	0
0.0138889	0	0
0.0416667	0	0
0.0694444	0	0
0.0972222	0	0
0.125	0	0
0.152778	0	0
0.180556	0	0
0.208333	0	0
0.236111	0	0
0.263889	0	0
0.291667	0	0
0.319444	0	0
0.347222	0	0
0.375	0	0
0.402778	0	0
0.430556	0	0
0.458333	0	0
0.486111	0	0
0.513889	0	0
0.541667	0	0
0.569444	0	0
0.597222	0	0
0.625	0	0
0.652778	0	0
0.680556	0	0
0.708333	0	0
0.736111	0	0
0.763889	0	0
0.791667	0	0
0.819444	0	0
0.847222	0	0
0.875	0	0
0.902778	0	0
0.930556	0	0
0.958333	0	0
0.986111	0	0
260fs:
-0.986111	0	0
-0.958333	0	0
-0.930556	0	0
-0.902778	0	0
-0.875	0	0
-0.847222	0	0
-0.819444	0	0
-0.791667	0	0
-0.763889	0	0
-0.736111	0	0
-0.708333	0	0
-0.680556	8.59031e-005	0
-0.652778	0.00207564	0.000892196
-0.625	0.00670006	0.00208288
-0.597222	0.0129987	0.00327366
-0.569444	0.0194861	0.00410244
-0.541667	0.0255935	0.00458962
-0.513889	0.0281758	0.00508705
-0.486111	0.019334	0.00580864
-0.458333	-0.00736013	0.00667302
-0.430556	-0.0503579	0.00760277
-0.402778	-0.0919931	0.00832578
-0.375	-0.105488	0.00840853
-0.347222	-0.0774952	0.00764275
-0.319444	-0.0221612	0.00621589
-0.291667	0.0255969	0.00474065
-0.263889	0.0441369	0.0037527
-0.236111	0.0412638	0.00326625
-0.208333	0.033689	0.00305851
-0.180556	0.0280549	0.00282927
-0.152778	0.0234261	0.00244705
-0.125	0.0192324	0.00206348
-0.0972222	0.0154308	0.00184776
-0.0694444	0.0115599	0.00165158
-0.0416667	0.00732932	0.00127883
-0.0138889	0.0034152	0.000765386
0.0138889	0.000935529	0.000289665
0.0416667	3.82429e-005	0
0.0694444	0	0
0.0972222	0	0
0.125	0	0
0.152778	0	0
0.180556	0	0
0.208333	0	0
0.236111	0	0
0.263889	0	0
0.291667	0	0
0.319444	0	0
0.347222	0	0
0.375	0	0
0.402778	0	0
0.430556	0	0
0.458333	0	0
0.486111	0	0
0.513889	0	0
0.541667	0	0
0.569444	0	0
0.597222	0	0
0.625	0	0
0.652778	0	0
0.680556	0	0
0.708333	0	0
0.736111	0	0
0.763889	0	0
0.791667	0	0
0.819444	0	0
0.847222	0	0
0.875	0	0
0.902778	0	0
0.930556	0	0
0.958333	0	0
0.986111	0	0
1000fs:
-0.986111	0	0
-0.958333	0	0
-0.930556	0	0
-0.902778	0	0
-0.875	0	0
-0.847222	0	0
-0.819444	0	0
-0.791667	0	0
-0.763889	6.24802e-005	0
-0.736111	0.00118681	0.000378793
-0.708333	0.00391355	0.000883489
-0.680556	0.00771946	0.0013209
-0.652778	0.0102527	0.00170843
-0.625	0.00978797	0.00230896
-0.597222	0.00632121	0.00303415
-0.569444	0.0013854	0.00356206
-0.541667	-0.00289146	0.00384852
-0.513889	-0.00745163	0.0042239
-0.486111	-0.0182599	0.00499882
-0.458333	-0.0423396	0.00603804
-0.430556	-0.0809932	0.00712394
-0.402778	-0.117616	0.00796409
-0.375	-0.125826	0.00813379
-0.347222	-0.0937167	0.00739745
-0.319444	-0.034608	0.00595389
-0.291667	0.0187489	0.00450028
-0.263889	0.0442551	0.00368231
-0.236111	0.047176	0.003449
-0.208333	0.0411364	0.0033195
-0.180556	0.0321114	0.00295265
-0.152778	0.0245348	0.00243844
-0.125	0.0224679	0.0020852
-0.0972222	0.0236664	0.00214224
-0.0694444	0.0252323	0.00240722
-0.0416667	0.0263074	0.00248445
-0.0138889	0.0249637	0.002287
0.0138889	0.0209638	0.00200282
0.0416667	0.0175999	0.00187461
0.0694444	0.0163833	0.00187365
0.0972222	0.0157488	0.00186611
0.125	0.0146891	0.0017981
0.152778	0.0135074	0.0016757
0.180556	0.0128572	0.00161998
0.208333	0.0128429	0.00164517
0.236111	0.0130446	0.00168192
0.263889	0.0121995	0.00165247
0.291667	0.00905671	0.00140829
0.319444	0.00456405	0.000920085
0.347222	0.00115012	0.000386294
0.375	0	0
0.402778	0	0
0.430556	0	0
0.458333	0	0
0.486111	0	0
0.513889	0	0
0.541667	0	0
0.569444	0	0
0.597222	0	0
0.625	0	0
0.652778	0	0
0.680556	0	0
0.708333	0	0
0.736111	0	0
0.763889	0	0
0.791667	0	0
0.819444	0	0
0.847222	0	0
0.875	0	0
0.902778	0	0
0.930556	0	0
0.958333	0	0
0.986111	0	0
Second set belongs to bottom row (experimental results) from left to right:
65fs:
-0.944444	-0.00421878	0.00212355
-0.833333	-0.0019965	0.00226752
-0.722222	-0.0033124	0.00266985
-0.611111	-0.00586219	0.0032484
-0.5	-0.0078224	0.00363889
-0.388889	-0.003695	0.00362402
-0.277778	0.00140541	0.00324528
-0.166667	0.00773293	0.00275648
-0.0555556	0.00279291	0.00228405
0.0555556	0.00406895	0.00210857
0.166667	0.00065609	0.00201977
0.277778	0.00325235	0.00203879
0.388889	0.00119313	0.00200065
0.5	0.00146768	0.00201014
0.611111	-0.00075321	0.00198888
0.722222	0.00121115	0.00208887
0.833333	0.00293499	0.00212192
0.944444	0.000944889	0.00222709
130fs:
-0.944444	-0.000651209	0.00136827
-0.833333	0.000580117	0.00143644
-0.722222	-0.001183	0.0016833
-0.611111	-0.00731923	0.0020244
-0.5	-0.0127929	0.00225268
-0.388889	-0.0100795	0.00222413
-0.277778	-0.00104663	0.0019934
-0.166667	0.0090828	0.0016894
-0.0555556	0.00703736	0.00143879
0.0555556	0.00581705	0.00130327
0.166667	0.0023255	0.00126471
0.277778	0.0002249	0.00121865
0.388889	0.00269983	0.00124868
0.5	0.000426314	0.00122892
0.611111	0.00257219	0.00126847
0.722222	0.00114876	0.00128868
0.833333	0.00317287	0.00130352
0.944444	-0.00201521	0.00135099
260 fs:
-0.944444	-7.24096e-005	0.00134876
-0.833333	-2.47093e-005	0.00140592
-0.722222	-0.000841393	0.00165579
-0.611111	-0.00857294	0.00198268
-0.5	-0.0145699	0.00220576
-0.388889	-0.00833851	0.00219488
-0.277778	0.000617174	0.00196735
-0.166667	0.00533114	0.00163213
-0.0555556	0.00589024	0.00140231
0.0555556	0.00618992	0.00128154
0.166667	0.00300015	0.00124742
0.277778	0.00316153	0.00122353
0.388889	0.00100243	0.00121025
0.5	0.00345098	0.00123413
0.611111	0.00214649	0.0012413
0.722222	0.000161884	0.00125674
0.833333	0.00213099	0.00127035
0.944444	-0.000663038	0.0013386
1000 fs:
-0.944444	-0.000383558	0.00114763
-0.833333	0.00307521	0.00121077
-0.722222	0.000303753	0.00141621
-0.611111	-0.00828804	0.00170412
-0.5	-0.0164207	0.00189588
-0.388889	-0.0145723	0.00186523
-0.277778	-0.00375473	0.00166126
-0.166667	0.00629166	0.00138275
-0.0555556	0.00929914	0.00119495
0.0555556	0.0066396	0.00107737
0.166667	0.00401394	0.00105932
0.277778	0.00370179	0.00103613
0.388889	0.00256885	0.00103585
0.5	0.0023007	0.00103609
0.611111	0.00235319	0.00105249
0.722222	0.00171491	0.00107743
0.833333	0.00283503	0.00107974
0.944444	-0.00167844	0.00113728
