# Supplementary material for: Direct observation of ultrafast symmetry reduction during internal conversion of 2-thiouracil using Coulomb explosion imaging
Source: Nat Commun. 2025 Feb 28;16:2074. doi: 10.1038/s41467-025-57083-3 (PMC11871051; doi:10.1038/s41467-025-57083-3)
Supplement: Supplementary file 2 — Source Data [file 41467_2025_57083_MOESM2_ESM.zip › SourceData_Fig4_exp_0fs.txt]

cos(#theta)	#Phi [deg]	Value
-0.958333	-175	22.2486
-0.958333	-165	26.8518
-0.958333	-155	31.0714
-0.958333	-145	26.8518
-0.958333	-135	24.9338
-0.958333	-125	31.0714
-0.958333	-115	34.1402
-0.958333	-105	34.9074
-0.958333	-95	39.1269
-0.958333	-85	40.2777
-0.958333	-75	40.2777
-0.958333	-65	35.291
-0.958333	-55	47.1825
-0.958333	-45	39.1269
-0.958333	-35	34.9074
-0.958333	-25	25.701
-0.958333	-15	33.7566
-0.958333	-5	31.8386
-0.958333	5	32.6058
-0.958333	15	22.6322
-0.958333	25	29.1534
-0.958333	35	36.0582
-0.958333	45	37.2089
-0.958333	55	39.5105
-0.958333	65	41.8121
-0.958333	75	37.9761
-0.958333	85	37.9761
-0.958333	95	40.2777
-0.958333	105	38.3597
-0.958333	115	29.1534
-0.958333	125	40.2777
-0.958333	135	26.4682
-0.958333	145	26.8518
-0.958333	155	29.1534
-0.958333	165	22.2486
-0.958333	175	24.9338
-0.875	-175	16.8783
-0.875	-165	16.4947
-0.875	-155	14.9603
-0.875	-145	18.4127
-0.875	-135	19.5635
-0.875	-125	17.2619
-0.875	-115	16.4947
-0.875	-105	22.2486
-0.875	-95	22.2486
-0.875	-85	25.3174
-0.875	-75	23.0158
-0.875	-65	22.6322
-0.875	-55	22.2486
-0.875	-45	19.9471
-0.875	-35	19.1799
-0.875	-25	14.9603
-0.875	-15	16.4947
-0.875	-5	16.4947
-0.875	5	17.2619
-0.875	15	18.7963
-0.875	25	13.0423
-0.875	35	12.2751
-0.875	45	13.8095
-0.875	55	14.5767
-0.875	65	17.2619
-0.875	75	21.0979
-0.875	85	26.8518
-0.875	95	23.0158
-0.875	105	19.9471
-0.875	115	16.4947
-0.875	125	16.4947
-0.875	135	14.1931
-0.875	145	14.9603
-0.875	155	15.3439
-0.875	165	19.1799
-0.875	175	22.6322
-0.791667	-175	24.1666
-0.791667	-165	24.1666
-0.791667	-155	13.8095
-0.791667	-145	9.58993
-0.791667	-135	10.7407
-0.791667	-125	9.58993
-0.791667	-115	11.1243
-0.791667	-105	11.5079
-0.791667	-95	14.1931
-0.791667	-85	14.1931
-0.791667	-75	13.4259
-0.791667	-65	13.4259
-0.791667	-55	12.6587
-0.791667	-45	9.20634
-0.791667	-35	18.4127
-0.791667	-25	15.3439
-0.791667	-15	14.9603
-0.791667	-5	18.0291
-0.791667	5	19.5635
-0.791667	15	14.9603
-0.791667	25	13.4259
-0.791667	35	16.1111
-0.791667	45	11.8915
-0.791667	55	11.8915
-0.791667	65	11.8915
-0.791667	75	11.5079
-0.791667	85	11.8915
-0.791667	95	15.3439
-0.791667	105	15.7275
-0.791667	115	8.82274
-0.791667	125	7.67195
-0.791667	135	10.3571
-0.791667	145	12.6587
-0.791667	155	19.1799
-0.791667	165	17.6455
-0.791667	175	26.0846
-0.708333	-175	38.3597
-0.708333	-165	32.2222
-0.708333	-155	31.8386
-0.708333	-145	18.4127
-0.708333	-135	5.75396
-0.708333	-125	7.67195
-0.708333	-115	9.20634
-0.708333	-105	7.67195
-0.708333	-95	6.13756
-0.708333	-85	8.82274
-0.708333	-75	8.05554
-0.708333	-65	7.28835
-0.708333	-55	6.90475
-0.708333	-45	11.5079
-0.708333	-35	17.6455
-0.708333	-25	17.6455
-0.708333	-15	32.9894
-0.708333	-5	29.537
-0.708333	5	29.9206
-0.708333	15	34.1402
-0.708333	25	24.5502
-0.708333	35	13.8095
-0.708333	45	8.82274
-0.708333	55	7.67195
-0.708333	65	7.28835
-0.708333	75	9.58993
-0.708333	85	8.05554
-0.708333	95	10.3571
-0.708333	105	6.52116
-0.708333	115	6.90475
-0.708333	125	9.97353
-0.708333	135	12.2751
-0.708333	145	9.97353
-0.708333	155	25.3174
-0.708333	165	37.2089
-0.708333	175	44.8809
-0.625	-175	64.4444
-0.625	-165	50.2513
-0.625	-155	33.7566
-0.625	-145	15.3439
-0.625	-135	10.3571
-0.625	-125	9.58993
-0.625	-115	4.98677
-0.625	-105	5.75396
-0.625	-95	8.05554
-0.625	-85	9.20634
-0.625	-75	9.58993
-0.625	-65	9.97353
-0.625	-55	6.90475
-0.625	-45	11.5079
-0.625	-35	18.0291
-0.625	-25	26.4682
-0.625	-15	42.9629
-0.625	-5	51.7856
-0.625	5	51.0185
-0.625	15	45.2645
-0.625	25	31.0714
-0.625	35	18.4127
-0.625	45	13.8095
-0.625	55	9.97353
-0.625	65	9.97353
-0.625	75	6.13756
-0.625	85	8.43914
-0.625	95	10.3571
-0.625	105	10.3571
-0.625	115	7.28835
-0.625	125	9.97353
-0.625	135	11.1243
-0.625	145	17.6455
-0.625	155	31.8386
-0.625	165	45.2645
-0.625	175	58.3068
-0.541667	-175	72.1163
-0.541667	-165	51.402
-0.541667	-155	36.0582
-0.541667	-145	22.6322
-0.541667	-135	14.5767
-0.541667	-125	7.28835
-0.541667	-115	5.75396
-0.541667	-105	4.60317
-0.541667	-95	4.21957
-0.541667	-85	5.37036
-0.541667	-75	6.13756
-0.541667	-65	8.05554
-0.541667	-55	8.43914
-0.541667	-45	15.3439
-0.541667	-35	15.7275
-0.541667	-25	36.4418
-0.541667	-15	35.6746
-0.541667	-5	48.3333
-0.541667	5	50.2513
-0.541667	15	42.5793
-0.541667	25	31.8386
-0.541667	35	21.4815
-0.541667	45	13.8095
-0.541667	55	6.52116
-0.541667	65	9.20634
-0.541667	75	3.83597
-0.541667	85	6.52116
-0.541667	95	3.83597
-0.541667	105	7.67195
-0.541667	115	6.13756
-0.541667	125	4.98677
-0.541667	135	9.20634
-0.541667	145	23.783
-0.541667	155	39.1269
-0.541667	165	58.6904
-0.541667	175	66.3623
-0.458333	-175	61.7592
-0.458333	-165	44.1137
-0.458333	-155	31.455
-0.458333	-145	16.8783
-0.458333	-135	12.6587
-0.458333	-125	7.67195
-0.458333	-115	7.28835
-0.458333	-105	6.13756
-0.458333	-95	7.67195
-0.458333	-85	4.60317
-0.458333	-75	6.52116
-0.458333	-65	6.13756
-0.458333	-55	8.43914
-0.458333	-45	13.0423
-0.458333	-35	18.4127
-0.458333	-25	26.8518
-0.458333	-15	31.0714
-0.458333	-5	33.7566
-0.458333	5	42.9629
-0.458333	15	27.2354
-0.458333	25	25.701
-0.458333	35	16.1111
-0.458333	45	16.8783
-0.458333	55	8.05554
-0.458333	65	4.21957
-0.458333	75	5.37036
-0.458333	85	5.37036
-0.458333	95	4.60317
-0.458333	105	8.43914
-0.458333	115	6.52116
-0.458333	125	11.5079
-0.458333	135	11.1243
-0.458333	145	20.3307
-0.458333	155	34.9074
-0.458333	165	46.4153
-0.458333	175	61.7592
-0.375	-175	42.9629
-0.375	-165	40.6613
-0.375	-155	20.3307
-0.375	-145	22.2486
-0.375	-135	10.7407
-0.375	-125	5.75396
-0.375	-115	8.05554
-0.375	-105	6.13756
-0.375	-95	2.30158
-0.375	-85	5.75396
-0.375	-75	5.37036
-0.375	-65	5.37036
-0.375	-55	8.82274
-0.375	-45	14.1931
-0.375	-35	13.4259
-0.375	-25	19.5635
-0.375	-15	21.4815
-0.375	-5	22.2486
-0.375	5	27.2354
-0.375	15	22.2486
-0.375	25	20.3307
-0.375	35	14.1931
-0.375	45	14.5767
-0.375	55	9.97353
-0.375	65	6.13756
-0.375	75	5.37036
-0.375	85	4.21957
-0.375	95	3.83597
-0.375	105	6.13756
-0.375	115	4.98677
-0.375	125	6.13756
-0.375	135	10.3571
-0.375	145	16.1111
-0.375	155	24.9338
-0.375	165	38.7433
-0.375	175	39.8941
-0.291667	-175	28.3862
-0.291667	-165	27.619
-0.291667	-155	21.0979
-0.291667	-145	11.8915
-0.291667	-135	8.43914
-0.291667	-125	8.82274
-0.291667	-115	4.98677
-0.291667	-105	3.45238
-0.291667	-95	4.21957
-0.291667	-85	2.68518
-0.291667	-75	2.30158
-0.291667	-65	6.13756
-0.291667	-55	4.98677
-0.291667	-45	11.5079
-0.291667	-35	10.7407
-0.291667	-25	15.7275
-0.291667	-15	16.4947
-0.291667	-5	13.4259
-0.291667	5	10.7407
-0.291667	15	13.0423
-0.291667	25	12.6587
-0.291667	35	11.8915
-0.291667	45	8.43914
-0.291667	55	8.05554
-0.291667	65	3.83597
-0.291667	75	4.60317
-0.291667	85	4.60317
-0.291667	95	4.60317
-0.291667	105	4.60317
-0.291667	115	5.75396
-0.291667	125	8.43914
-0.291667	135	8.82274
-0.291667	145	13.8095
-0.291667	155	18.7963
-0.291667	165	21.8651
-0.291667	175	31.8386
-0.208333	-175	16.4947
-0.208333	-165	16.8783
-0.208333	-155	13.0423
-0.208333	-145	11.8915
-0.208333	-135	9.20634
-0.208333	-125	6.90475
-0.208333	-115	3.83597
-0.208333	-105	5.37036
-0.208333	-95	3.83597
-0.208333	-85	6.13756
-0.208333	-75	3.83597
-0.208333	-65	8.82274
-0.208333	-55	9.20634
-0.208333	-45	7.67195
-0.208333	-35	6.52116
-0.208333	-25	8.82274
-0.208333	-15	6.90475
-0.208333	-5	6.52116
-0.208333	5	8.05554
-0.208333	15	5.37036
-0.208333	25	9.20634
-0.208333	35	10.3571
-0.208333	45	7.28835
-0.208333	55	6.13756
-0.208333	65	6.13756
-0.208333	75	3.83597
-0.208333	85	1.91799
-0.208333	95	2.30158
-0.208333	105	4.60317
-0.208333	115	6.90475
-0.208333	125	5.75396
-0.208333	135	9.20634
-0.208333	145	10.3571
-0.208333	155	9.97353
-0.208333	165	13.4259
-0.208333	175	15.3439
-0.125	-175	12.2751
-0.125	-165	11.5079
-0.125	-155	10.7407
-0.125	-145	7.28835
-0.125	-135	7.67195
-0.125	-125	7.28835
-0.125	-115	6.90475
-0.125	-105	4.21957
-0.125	-95	4.21957
-0.125	-85	3.83597
-0.125	-75	7.67195
-0.125	-65	5.37036
-0.125	-55	7.67195
-0.125	-45	8.05554
-0.125	-35	5.75396
-0.125	-25	7.67195
-0.125	-15	3.83597
-0.125	-5	6.52116
-0.125	5	6.52116
-0.125	15	4.60317
-0.125	25	6.13756
-0.125	35	6.90475
-0.125	45	9.20634
-0.125	55	8.82274
-0.125	65	5.75396
-0.125	75	4.60317
-0.125	85	3.45238
-0.125	95	4.21957
-0.125	105	4.60317
-0.125	115	4.21957
-0.125	125	7.67195
-0.125	135	8.05554
-0.125	145	8.82274
-0.125	155	8.05554
-0.125	165	8.82274
-0.125	175	11.1243
-0.0416667	-175	10.7407
-0.0416667	-165	5.75396
-0.0416667	-155	3.83597
-0.0416667	-145	9.97353
-0.0416667	-135	6.90475
-0.0416667	-125	8.05554
-0.0416667	-115	3.83597
-0.0416667	-105	4.21957
-0.0416667	-95	4.21957
-0.0416667	-85	1.91799
-0.0416667	-75	3.45238
-0.0416667	-65	5.37036
-0.0416667	-55	9.20634
-0.0416667	-45	4.98677
-0.0416667	-35	4.21957
-0.0416667	-25	6.90475
-0.0416667	-15	3.83597
-0.0416667	-5	3.83597
-0.0416667	5	4.98677
-0.0416667	15	6.90475
-0.0416667	25	4.98677
-0.0416667	35	3.83597
-0.0416667	45	9.97353
-0.0416667	55	3.06878
-0.0416667	65	4.98677
-0.0416667	75	6.13756
-0.0416667	85	2.68518
-0.0416667	95	4.60317
-0.0416667	105	4.98677
-0.0416667	115	5.75396
-0.0416667	125	4.98677
-0.0416667	135	5.37036
-0.0416667	145	4.98677
-0.0416667	155	6.90475
-0.0416667	165	7.28835
-0.0416667	175	9.58993
0.0416667	-175	8.82274
0.0416667	-165	6.52116
0.0416667	-155	6.13756
0.0416667	-145	6.52116
0.0416667	-135	6.52116
0.0416667	-125	7.28835
0.0416667	-115	4.21957
0.0416667	-105	4.98677
0.0416667	-95	4.60317
0.0416667	-85	2.68518
0.0416667	-75	4.98677
0.0416667	-65	5.75396
0.0416667	-55	6.13756
0.0416667	-45	4.60317
0.0416667	-35	4.21957
0.0416667	-25	2.68518
0.0416667	-15	3.83597
0.0416667	-5	5.75396
0.0416667	5	3.83597
0.0416667	15	3.06878
0.0416667	25	4.21957
0.0416667	35	5.75396
0.0416667	45	6.52116
0.0416667	55	5.75396
0.0416667	65	7.67195
0.0416667	75	4.21957
0.0416667	85	4.21957
0.0416667	95	3.06878
0.0416667	105	3.06878
0.0416667	115	6.13756
0.0416667	125	4.60317
0.0416667	135	7.67195
0.0416667	145	9.97353
0.0416667	155	4.98677
0.0416667	165	7.28835
0.0416667	175	6.90475
0.125	-175	4.60317
0.125	-165	7.28835
0.125	-155	6.13756
0.125	-145	4.98677
0.125	-135	8.05554
0.125	-125	7.67195
0.125	-115	3.83597
0.125	-105	4.60317
0.125	-95	3.83597
0.125	-85	7.28835
0.125	-75	5.75396
0.125	-65	6.13756
0.125	-55	6.52116
0.125	-45	2.30158
0.125	-35	4.98677
0.125	-25	1.91799
0.125	-15	4.21957
0.125	-5	3.45238
0.125	5	2.68518
0.125	15	2.68518
0.125	25	4.98677
0.125	35	5.37036
0.125	45	1.53439
0.125	55	6.13756
0.125	65	4.98677
0.125	75	3.83597
0.125	85	4.21957
0.125	95	3.83597
0.125	105	1.53439
0.125	115	1.91799
0.125	125	4.60317
0.125	135	3.83597
0.125	145	4.21957
0.125	155	5.75396
0.125	165	5.75396
0.125	175	4.21957
0.208333	-175	3.45238
0.208333	-165	6.52116
0.208333	-155	4.98677
0.208333	-145	8.05554
0.208333	-135	4.98677
0.208333	-125	5.75396
0.208333	-115	2.68518
0.208333	-105	5.37036
0.208333	-95	4.21957
0.208333	-85	5.37036
0.208333	-75	7.28835
0.208333	-65	6.52116
0.208333	-55	3.06878
0.208333	-45	5.75396
0.208333	-35	2.30158
0.208333	-25	3.45238
0.208333	-15	3.06878
0.208333	-5	2.30158
0.208333	5	3.45238
0.208333	15	2.68518
0.208333	25	3.83597
0.208333	35	4.60317
0.208333	45	3.06878
0.208333	55	7.28835
0.208333	65	4.98677
0.208333	75	4.98677
0.208333	85	6.13756
0.208333	95	4.98677
0.208333	105	4.60317
0.208333	115	6.13756
0.208333	125	5.37036
0.208333	135	4.60317
0.208333	145	4.21957
0.208333	155	5.37036
0.208333	165	2.68518
0.208333	175	6.90475
0.291667	-175	6.90475
0.291667	-165	5.37036
0.291667	-155	1.91799
0.291667	-145	4.98677
0.291667	-135	4.21957
0.291667	-125	3.06878
0.291667	-115	5.75396
0.291667	-105	7.28835
0.291667	-95	5.37036
0.291667	-85	3.06878
0.291667	-75	4.98677
0.291667	-65	5.37036
0.291667	-55	3.06878
0.291667	-45	4.98677
0.291667	-35	3.45238
0.291667	-25	2.30158
0.291667	-15	3.83597
0.291667	-5	1.53439
0.291667	5	3.45238
0.291667	15	2.30158
0.291667	25	2.30158
0.291667	35	4.60317
0.291667	45	4.60317
0.291667	55	2.30158
0.291667	65	5.37036
0.291667	75	4.98677
0.291667	85	8.82274
0.291667	95	4.98677
0.291667	105	4.60317
0.291667	115	4.21957
0.291667	125	6.13756
0.291667	135	3.83597
0.291667	145	2.30158
0.291667	155	2.30158
0.291667	165	4.21957
0.291667	175	7.67195
0.375	-175	3.06878
0.375	-165	2.68518
0.375	-155	3.83597
0.375	-145	5.37036
0.375	-135	5.37036
0.375	-125	4.60317
0.375	-115	3.45238
0.375	-105	5.37036
0.375	-95	6.13756
0.375	-85	7.28835
0.375	-75	4.21957
0.375	-65	5.37036
0.375	-55	4.98677
0.375	-45	3.45238
0.375	-35	2.68518
0.375	-25	1.91799
0.375	-15	3.45238
0.375	-5	2.30158
0.375	5	4.21957
0.375	15	2.30158
0.375	25	1.91799
0.375	35	3.83597
0.375	45	3.45238
0.375	55	4.60317
0.375	65	4.60317
0.375	75	6.52116
0.375	85	4.60317
0.375	95	7.28835
0.375	105	4.98677
0.375	115	4.60317
0.375	125	5.75396
0.375	135	3.45238
0.375	145	6.13756
0.375	155	6.52116
0.375	165	6.13756
0.375	175	6.90475
0.458333	-175	4.21957
0.458333	-165	3.45238
0.458333	-155	4.21957
0.458333	-145	4.98677
0.458333	-135	6.52116
0.458333	-125	3.06878
0.458333	-115	4.60317
0.458333	-105	9.20634
0.458333	-95	7.28835
0.458333	-85	4.98677
0.458333	-75	8.05554
0.458333	-65	4.98677
0.458333	-55	1.91799
0.458333	-45	2.30158
0.458333	-35	3.06878
0.458333	-25	0.383597
0.458333	-15	1.91799
0.458333	-5	3.83597
0.458333	5	2.68518
0.458333	15	1.91799
0.458333	25	0.767195
0.458333	35	1.53439
0.458333	45	1.91799
0.458333	55	4.60317
0.458333	65	6.90475
0.458333	75	3.06878
0.458333	85	7.28835
0.458333	95	7.28835
0.458333	105	6.13756
0.458333	115	7.28835
0.458333	125	6.52116
0.458333	135	3.83597
0.458333	145	1.91799
0.458333	155	4.21957
0.458333	165	3.83597
0.458333	175	5.37036
0.541667	-175	6.52116
0.541667	-165	3.83597
0.541667	-155	5.75396
0.541667	-145	4.21957
0.541667	-135	3.06878
0.541667	-125	5.75396
0.541667	-115	6.13756
0.541667	-105	6.90475
0.541667	-95	11.8915
0.541667	-85	10.3571
0.541667	-75	5.37036
0.541667	-65	3.83597
0.541667	-55	4.21957
0.541667	-45	0.383597
0.541667	-35	1.91799
0.541667	-25	1.53439
0.541667	-15	1.91799
0.541667	-5	2.30158
0.541667	5	1.91799
0.541667	15	2.30158
0.541667	25	2.68518
0.541667	35	2.30158
0.541667	45	1.91799
0.541667	55	3.06878
0.541667	65	4.21957
0.541667	75	7.67195
0.541667	85	7.67195
0.541667	95	6.52116
0.541667	105	6.90475
0.541667	115	7.28835
0.541667	125	7.28835
0.541667	135	3.83597
0.541667	145	3.83597
0.541667	155	4.60317
0.541667	165	4.21957
0.541667	175	3.06878
0.625	-175	2.30158
0.625	-165	4.21957
0.625	-155	4.60317
0.625	-145	4.98677
0.625	-135	4.60317
0.625	-125	7.28835
0.625	-115	13.0423
0.625	-105	9.58993
0.625	-95	12.2751
0.625	-85	5.37036
0.625	-75	6.90475
0.625	-65	6.13756
0.625	-55	3.83597
0.625	-45	4.21957
0.625	-35	1.53439
0.625	-25	1.15079
0.625	-15	3.45238
0.625	-5	2.30158
0.625	5	2.68518
0.625	15	1.53439
0.625	25	3.83597
0.625	35	3.45238
0.625	45	3.45238
0.625	55	2.68518
0.625	65	3.06878
0.625	75	4.98677
0.625	85	6.90475
0.625	95	7.28835
0.625	105	8.05554
0.625	115	10.7407
0.625	125	5.37036
0.625	135	6.52116
0.625	145	2.68518
0.625	155	5.37036
0.625	165	3.83597
0.625	175	5.37036
0.708333	-175	3.45238
0.708333	-165	3.06878
0.708333	-155	3.45238
0.708333	-145	6.52116
0.708333	-135	4.21957
0.708333	-125	6.90475
0.708333	-115	10.7407
0.708333	-105	18.0291
0.708333	-95	18.4127
0.708333	-85	9.20634
0.708333	-75	6.13756
0.708333	-65	2.68518
0.708333	-55	4.98677
0.708333	-45	4.98677
0.708333	-35	2.30158
0.708333	-25	2.30158
0.708333	-15	0.383597
0.708333	-5	0.767195
0.708333	5	1.53439
0.708333	15	1.91799
0.708333	25	3.83597
0.708333	35	2.30158
0.708333	45	1.91799
0.708333	55	3.83597
0.708333	65	4.21957
0.708333	75	4.60317
0.708333	85	5.37036
0.708333	95	18.0291
0.708333	105	14.5767
0.708333	115	12.6587
0.708333	125	9.20634
0.708333	135	5.37036
0.708333	145	4.60317
0.708333	155	2.30158
0.708333	165	6.90475
0.708333	175	2.30158
0.791667	-175	3.45238
0.791667	-165	3.83597
0.791667	-155	5.37036
0.791667	-145	6.52116
0.791667	-135	8.05554
0.791667	-125	12.6587
0.791667	-115	19.1799
0.791667	-105	18.4127
0.791667	-95	26.0846
0.791667	-85	14.1931
0.791667	-75	9.20634
0.791667	-65	4.60317
0.791667	-55	1.91799
0.791667	-45	3.06878
0.791667	-35	3.06878
0.791667	-25	3.06878
0.791667	-15	1.53439
0.791667	-5	1.91799
0.791667	5	2.30158
0.791667	15	2.68518
0.791667	25	3.83597
0.791667	35	2.68518
0.791667	45	3.83597
0.791667	55	3.45238
0.791667	65	3.45238
0.791667	75	5.75396
0.791667	85	11.5079
0.791667	95	17.6455
0.791667	105	17.6455
0.791667	115	13.0423
0.791667	125	11.5079
0.791667	135	8.82274
0.791667	145	9.20634
0.791667	155	4.60317
0.791667	165	5.37036
0.791667	175	2.68518
0.875	-175	9.20634
0.875	-165	7.28835
0.875	-155	9.20634
0.875	-145	13.4259
0.875	-135	13.0423
0.875	-125	17.2619
0.875	-115	27.2354
0.875	-105	25.701
0.875	-95	21.0979
0.875	-85	12.6587
0.875	-75	11.5079
0.875	-65	5.75396
0.875	-55	6.52116
0.875	-45	1.15079
0.875	-35	4.60317
0.875	-25	4.98677
0.875	-15	2.68518
0.875	-5	2.68518
0.875	5	2.68518
0.875	15	1.91799
0.875	25	1.53439
0.875	35	4.98677
0.875	45	7.67195
0.875	55	5.37036
0.875	65	4.98677
0.875	75	11.1243
0.875	85	21.0979
0.875	95	20.3307
0.875	105	23.783
0.875	115	28.3862
0.875	125	14.1931
0.875	135	12.2751
0.875	145	19.1799
0.875	155	11.5079
0.875	165	9.20634
0.875	175	7.28835
0.958333	-175	34.1402
0.958333	-165	31.0714
0.958333	-155	29.1534
0.958333	-145	33.7566
0.958333	-135	32.6058
0.958333	-125	36.4418
0.958333	-115	31.455
0.958333	-105	36.8253
0.958333	-95	25.3174
0.958333	-85	23.783
0.958333	-75	16.8783
0.958333	-65	14.5767
0.958333	-55	16.4947
0.958333	-45	7.67195
0.958333	-35	11.1243
0.958333	-25	6.13756
0.958333	-15	8.05554
0.958333	-5	8.05554
0.958333	5	4.98677
0.958333	15	6.13756
0.958333	25	10.7407
0.958333	35	6.13756
0.958333	45	10.3571
0.958333	55	10.7407
0.958333	65	13.4259
0.958333	75	24.5502
0.958333	85	24.1666
0.958333	95	28.7698
0.958333	105	28.3862
0.958333	115	37.9761
0.958333	125	36.0582
0.958333	135	33.7566
0.958333	145	32.2222
0.958333	155	25.701
0.958333	165	24.9338
0.958333	175	25.3174
