# Supplementary material for: Direct observation of ultrafast symmetry reduction during internal conversion of 2-thiouracil using Coulomb explosion imaging
Source: Nat Commun. 2025 Feb 28;16:2074. doi: 10.1038/s41467-025-57083-3 (PMC11871051; doi:10.1038/s41467-025-57083-3)
Supplement: Supplementary file 2 — Source Data [file 41467_2025_57083_MOESM2_ESM.zip › SourceData_Fig4_exp_1000fs.txt]

cos(#theta)	#Phi [deg]	Value
-0.958333	-175	22.2141
-0.958333	-165	22.2141
-0.958333	-155	23.1799
-0.958333	-145	23.9526
-0.958333	-135	24.1457
-0.958333	-125	29.5544
-0.958333	-115	28.9749
-0.958333	-105	34.3835
-0.958333	-95	31.2929
-0.958333	-85	33.6108
-0.958333	-75	33.9972
-0.958333	-65	37.0878
-0.958333	-55	31.8724
-0.958333	-45	33.4177
-0.958333	-35	28.9749
-0.958333	-25	26.85
-0.958333	-15	27.2364
-0.958333	-5	22.7936
-0.958333	5	29.168
-0.958333	15	27.8159
-0.958333	25	25.3047
-0.958333	35	25.6911
-0.958333	45	32.4519
-0.958333	55	34.963
-0.958333	65	33.9972
-0.958333	75	32.8382
-0.958333	85	30.7134
-0.958333	95	31.2929
-0.958333	105	27.6227
-0.958333	115	28.9749
-0.958333	125	28.2022
-0.958333	135	23.1799
-0.958333	145	26.2705
-0.958333	155	24.1457
-0.958333	165	22.4072
-0.958333	175	26.0774
-0.875	-175	16.6123
-0.875	-165	18.7371
-0.875	-155	17.5781
-0.875	-145	15.6464
-0.875	-135	10.431
-0.875	-125	13.1353
-0.875	-115	15.0669
-0.875	-105	16.9986
-0.875	-95	22.2141
-0.875	-85	21.6346
-0.875	-75	23.9526
-0.875	-65	20.0892
-0.875	-55	18.5439
-0.875	-45	18.7371
-0.875	-35	15.6464
-0.875	-25	15.2601
-0.875	-15	14.2943
-0.875	-5	15.0669
-0.875	5	17.9644
-0.875	15	15.0669
-0.875	25	16.4191
-0.875	35	17.9644
-0.875	45	17.3849
-0.875	55	18.9302
-0.875	65	17.7713
-0.875	75	22.9867
-0.875	85	23.1799
-0.875	95	24.7252
-0.875	105	20.4756
-0.875	115	18.3508
-0.875	125	18.3508
-0.875	135	15.6464
-0.875	145	10.2378
-0.875	155	16.0328
-0.875	165	15.0669
-0.875	175	19.1234
-0.791667	-175	24.3389
-0.791667	-165	20.8619
-0.791667	-155	15.4533
-0.791667	-145	12.1694
-0.791667	-135	10.6241
-0.791667	-125	11.2036
-0.791667	-115	10.8173
-0.791667	-105	15.8396
-0.791667	-95	16.4191
-0.791667	-85	16.4191
-0.791667	-75	16.4191
-0.791667	-65	14.6806
-0.791667	-55	11.0105
-0.791667	-45	12.7489
-0.791667	-35	10.6241
-0.791667	-25	16.0328
-0.791667	-15	16.9986
-0.791667	-5	17.9644
-0.791667	5	21.2482
-0.791667	15	18.3508
-0.791667	25	18.5439
-0.791667	35	11.7831
-0.791667	45	14.2943
-0.791667	55	11.5899
-0.791667	65	13.3284
-0.791667	75	18.5439
-0.791667	85	16.0328
-0.791667	95	14.8738
-0.791667	105	13.5216
-0.791667	115	10.8173
-0.791667	125	11.9763
-0.791667	135	13.3284
-0.791667	145	11.5899
-0.791667	155	15.8396
-0.791667	165	19.1234
-0.791667	175	23.1799
-0.708333	-175	29.168
-0.708333	-165	22.0209
-0.708333	-155	22.0209
-0.708333	-145	11.7831
-0.708333	-135	12.3626
-0.708333	-125	8.69246
-0.708333	-115	8.88563
-0.708333	-105	13.3284
-0.708333	-95	13.7148
-0.708333	-85	13.5216
-0.708333	-75	11.9763
-0.708333	-65	11.5899
-0.708333	-55	12.5558
-0.708333	-45	12.5558
-0.708333	-35	15.2601
-0.708333	-25	20.2824
-0.708333	-15	26.0774
-0.708333	-5	33.804
-0.708333	5	28.009
-0.708333	15	24.9184
-0.708333	25	19.5097
-0.708333	35	13.9079
-0.708333	45	9.27196
-0.708333	55	9.85146
-0.708333	65	10.8173
-0.708333	75	11.7831
-0.708333	85	11.0105
-0.708333	95	12.3626
-0.708333	105	8.49929
-0.708333	115	12.3626
-0.708333	125	11.5899
-0.708333	135	13.7148
-0.708333	145	14.6806
-0.708333	155	20.8619
-0.708333	165	28.009
-0.708333	175	36.8947
-0.625	-175	43.076
-0.625	-165	34.5767
-0.625	-155	28.7817
-0.625	-145	15.6464
-0.625	-135	9.85146
-0.625	-125	10.8173
-0.625	-115	7.72663
-0.625	-105	8.88563
-0.625	-95	9.46512
-0.625	-85	14.2943
-0.625	-75	7.9198
-0.625	-65	10.0446
-0.625	-55	9.27196
-0.625	-45	13.1353
-0.625	-35	18.5439
-0.625	-25	26.4637
-0.625	-15	31.486
-0.625	-5	42.1101
-0.625	5	41.7238
-0.625	15	29.7475
-0.625	25	26.85
-0.625	35	16.0328
-0.625	45	14.6806
-0.625	55	12.9421
-0.625	65	8.69246
-0.625	75	7.9198
-0.625	85	10.6241
-0.625	95	7.3403
-0.625	105	10.8173
-0.625	115	6.7608
-0.625	125	8.69246
-0.625	135	11.7831
-0.625	145	20.4756
-0.625	155	28.2022
-0.625	165	35.9288
-0.625	175	47.1325
-0.541667	-175	50.9958
-0.541667	-165	46.553
-0.541667	-155	29.3612
-0.541667	-145	17.5781
-0.541667	-135	13.7148
-0.541667	-125	10.2378
-0.541667	-115	7.3403
-0.541667	-105	8.30613
-0.541667	-95	12.1694
-0.541667	-85	7.72663
-0.541667	-75	8.30613
-0.541667	-65	11.0105
-0.541667	-55	8.69246
-0.541667	-45	12.9421
-0.541667	-35	20.2824
-0.541667	-25	28.7817
-0.541667	-15	32.8382
-0.541667	-5	41.1443
-0.541667	5	40.3717
-0.541667	15	33.4177
-0.541667	25	29.5544
-0.541667	35	19.5097
-0.541667	45	12.1694
-0.541667	55	8.88563
-0.541667	65	9.07879
-0.541667	75	8.88563
-0.541667	85	10.431
-0.541667	95	12.7489
-0.541667	105	8.49929
-0.541667	115	12.1694
-0.541667	125	9.46512
-0.541667	135	14.1011
-0.541667	145	19.5097
-0.541667	155	31.2929
-0.541667	165	39.7922
-0.541667	175	47.1325
-0.458333	-175	50.0299
-0.458333	-165	40.1785
-0.458333	-155	29.7475
-0.458333	-145	22.2141
-0.458333	-135	13.3284
-0.458333	-125	9.27196
-0.458333	-115	9.46512
-0.458333	-105	9.07879
-0.458333	-95	8.49929
-0.458333	-85	8.11296
-0.458333	-75	8.30613
-0.458333	-65	6.56764
-0.458333	-55	9.07879
-0.458333	-45	14.1011
-0.458333	-35	16.9986
-0.458333	-25	22.9867
-0.458333	-15	28.7817
-0.458333	-5	30.5202
-0.458333	5	28.9749
-0.458333	15	28.9749
-0.458333	25	21.0551
-0.458333	35	17.5781
-0.458333	45	11.7831
-0.458333	55	11.0105
-0.458333	65	9.07879
-0.458333	75	9.46512
-0.458333	85	9.07879
-0.458333	95	6.95397
-0.458333	105	7.72663
-0.458333	115	9.27196
-0.458333	125	11.5899
-0.458333	135	11.9763
-0.458333	145	19.3166
-0.458333	155	29.3612
-0.458333	165	40.9511
-0.458333	175	45.394
-0.375	-175	38.0537
-0.375	-165	26.85
-0.375	-155	28.9749
-0.375	-145	17.1918
-0.375	-135	13.5216
-0.375	-125	10.431
-0.375	-115	9.65829
-0.375	-105	8.11296
-0.375	-95	6.56764
-0.375	-85	9.27196
-0.375	-75	6.56764
-0.375	-65	7.53347
-0.375	-55	8.30613
-0.375	-45	13.7148
-0.375	-35	13.1353
-0.375	-25	15.4533
-0.375	-15	23.1799
-0.375	-5	20.0892
-0.375	5	19.3166
-0.375	15	21.6346
-0.375	25	18.3508
-0.375	35	14.8738
-0.375	45	12.3626
-0.375	55	12.7489
-0.375	65	7.72663
-0.375	75	7.14713
-0.375	85	7.53347
-0.375	95	8.11296
-0.375	105	8.30613
-0.375	115	8.69246
-0.375	125	9.46512
-0.375	135	11.9763
-0.375	145	21.4414
-0.375	155	24.5321
-0.375	165	29.7475
-0.375	175	35.9288
-0.291667	-175	25.8842
-0.291667	-165	24.9184
-0.291667	-155	21.0551
-0.291667	-145	14.4874
-0.291667	-135	12.3626
-0.291667	-125	9.65829
-0.291667	-115	10.431
-0.291667	-105	7.14713
-0.291667	-95	5.98814
-0.291667	-85	7.53347
-0.291667	-75	7.3403
-0.291667	-65	10.2378
-0.291667	-55	9.07879
-0.291667	-45	9.85146
-0.291667	-35	10.0446
-0.291667	-25	10.0446
-0.291667	-15	12.7489
-0.291667	-5	12.5558
-0.291667	5	14.2943
-0.291667	15	11.2036
-0.291667	25	9.27196
-0.291667	35	11.7831
-0.291667	45	9.07879
-0.291667	55	9.65829
-0.291667	65	8.69246
-0.291667	75	5.02231
-0.291667	85	6.7608
-0.291667	95	6.7608
-0.291667	105	7.9198
-0.291667	115	9.65829
-0.291667	125	11.2036
-0.291667	135	14.6806
-0.291667	145	17.1918
-0.291667	155	16.6123
-0.291667	165	21.2482
-0.291667	175	23.5662
-0.208333	-175	19.7029
-0.208333	-165	14.2943
-0.208333	-155	12.3626
-0.208333	-145	11.0105
-0.208333	-135	10.6241
-0.208333	-125	9.27196
-0.208333	-115	7.72663
-0.208333	-105	6.18131
-0.208333	-95	5.21548
-0.208333	-85	4.44281
-0.208333	-75	7.53347
-0.208333	-65	5.21548
-0.208333	-55	8.30613
-0.208333	-45	9.27196
-0.208333	-35	10.6241
-0.208333	-25	9.46512
-0.208333	-15	9.27196
-0.208333	-5	10.0446
-0.208333	5	8.88563
-0.208333	15	7.9198
-0.208333	25	9.46512
-0.208333	35	11.2036
-0.208333	45	8.88563
-0.208333	55	8.69246
-0.208333	65	9.07879
-0.208333	75	7.3403
-0.208333	85	4.24965
-0.208333	95	4.44281
-0.208333	105	8.88563
-0.208333	115	8.49929
-0.208333	125	9.46512
-0.208333	135	9.65829
-0.208333	145	15.2601
-0.208333	155	12.3626
-0.208333	165	16.0328
-0.208333	175	13.7148
-0.125	-175	11.7831
-0.125	-165	9.65829
-0.125	-155	12.5558
-0.125	-145	9.07879
-0.125	-135	10.6241
-0.125	-125	11.3968
-0.125	-115	6.56764
-0.125	-105	7.9198
-0.125	-95	5.21548
-0.125	-85	3.86332
-0.125	-75	5.79497
-0.125	-65	7.53347
-0.125	-55	6.37447
-0.125	-45	8.69246
-0.125	-35	8.88563
-0.125	-25	5.60181
-0.125	-15	9.07879
-0.125	-5	7.72663
-0.125	5	7.72663
-0.125	15	6.18131
-0.125	25	5.98814
-0.125	35	9.46512
-0.125	45	7.72663
-0.125	55	7.72663
-0.125	65	8.11296
-0.125	75	5.40864
-0.125	85	5.40864
-0.125	95	5.98814
-0.125	105	6.7608
-0.125	115	6.7608
-0.125	125	8.49929
-0.125	135	8.69246
-0.125	145	8.49929
-0.125	155	13.3284
-0.125	165	11.9763
-0.125	175	10.2378
-0.0416667	-175	8.69246
-0.0416667	-165	7.9198
-0.0416667	-155	6.7608
-0.0416667	-145	9.46512
-0.0416667	-135	9.65829
-0.0416667	-125	7.14713
-0.0416667	-115	6.56764
-0.0416667	-105	6.18131
-0.0416667	-95	6.18131
-0.0416667	-85	6.56764
-0.0416667	-75	5.40864
-0.0416667	-65	8.30613
-0.0416667	-55	4.82914
-0.0416667	-45	5.79497
-0.0416667	-35	5.60181
-0.0416667	-25	5.60181
-0.0416667	-15	3.67015
-0.0416667	-5	4.63598
-0.0416667	5	5.98814
-0.0416667	15	6.7608
-0.0416667	25	5.60181
-0.0416667	35	9.27196
-0.0416667	45	7.53347
-0.0416667	55	8.30613
-0.0416667	65	6.7608
-0.0416667	75	5.60181
-0.0416667	85	6.37447
-0.0416667	95	5.79497
-0.0416667	105	4.44281
-0.0416667	115	7.3403
-0.0416667	125	8.88563
-0.0416667	135	10.6241
-0.0416667	145	8.30613
-0.0416667	155	7.53347
-0.0416667	165	9.65829
-0.0416667	175	8.88563
0.0416667	-175	8.49929
0.0416667	-165	8.69246
0.0416667	-155	5.21548
0.0416667	-145	8.88563
0.0416667	-135	8.69246
0.0416667	-125	8.88563
0.0416667	-115	7.53347
0.0416667	-105	5.79497
0.0416667	-95	5.40864
0.0416667	-85	5.79497
0.0416667	-75	6.7608
0.0416667	-65	6.95397
0.0416667	-55	6.37447
0.0416667	-45	6.7608
0.0416667	-35	5.40864
0.0416667	-25	4.63598
0.0416667	-15	6.18131
0.0416667	-5	4.24965
0.0416667	5	3.28382
0.0416667	15	4.05648
0.0416667	25	4.44281
0.0416667	35	5.02231
0.0416667	45	5.60181
0.0416667	55	6.95397
0.0416667	65	6.18131
0.0416667	75	6.18131
0.0416667	85	7.14713
0.0416667	95	5.98814
0.0416667	105	7.3403
0.0416667	115	6.95397
0.0416667	125	6.18131
0.0416667	135	6.56764
0.0416667	145	6.56764
0.0416667	155	5.79497
0.0416667	165	8.69246
0.0416667	175	7.53347
0.125	-175	8.11296
0.125	-165	6.37447
0.125	-155	7.53347
0.125	-145	7.14713
0.125	-135	5.40864
0.125	-125	7.72663
0.125	-115	10.0446
0.125	-105	7.72663
0.125	-95	7.14713
0.125	-85	6.56764
0.125	-75	7.72663
0.125	-65	5.79497
0.125	-55	5.60181
0.125	-45	3.67015
0.125	-35	4.63598
0.125	-25	4.63598
0.125	-15	3.28382
0.125	-5	3.67015
0.125	5	2.51116
0.125	15	4.05648
0.125	25	1.54533
0.125	35	2.31799
0.125	45	4.24965
0.125	55	5.98814
0.125	65	5.98814
0.125	75	5.21548
0.125	85	6.7608
0.125	95	9.27196
0.125	105	6.7608
0.125	115	6.18131
0.125	125	5.60181
0.125	135	8.49929
0.125	145	4.82914
0.125	155	4.82914
0.125	165	5.02231
0.125	175	6.56764
0.208333	-175	7.9198
0.208333	-165	6.56764
0.208333	-155	5.98814
0.208333	-145	4.82914
0.208333	-135	7.9198
0.208333	-125	8.30613
0.208333	-115	8.30613
0.208333	-105	6.37447
0.208333	-95	6.56764
0.208333	-85	7.72663
0.208333	-75	6.95397
0.208333	-65	6.18131
0.208333	-55	5.79497
0.208333	-45	6.37447
0.208333	-35	4.63598
0.208333	-25	4.44281
0.208333	-15	3.47698
0.208333	-5	4.24965
0.208333	5	3.28382
0.208333	15	3.09065
0.208333	25	3.67015
0.208333	35	2.70432
0.208333	45	5.60181
0.208333	55	4.82914
0.208333	65	4.63598
0.208333	75	8.88563
0.208333	85	7.3403
0.208333	95	8.11296
0.208333	105	9.46512
0.208333	115	6.37447
0.208333	125	8.11296
0.208333	135	7.3403
0.208333	145	8.11296
0.208333	155	6.18131
0.208333	165	5.79497
0.208333	175	6.95397
0.291667	-175	6.37447
0.291667	-165	5.40864
0.291667	-155	5.60181
0.291667	-145	7.3403
0.291667	-135	5.60181
0.291667	-125	6.95397
0.291667	-115	6.37447
0.291667	-105	9.85146
0.291667	-95	6.56764
0.291667	-85	9.07879
0.291667	-75	6.95397
0.291667	-65	6.56764
0.291667	-55	4.82914
0.291667	-45	3.47698
0.291667	-35	4.44281
0.291667	-25	3.86332
0.291667	-15	3.28382
0.291667	-5	2.31799
0.291667	5	2.51116
0.291667	15	3.47698
0.291667	25	1.54533
0.291667	35	2.70432
0.291667	45	4.82914
0.291667	55	4.82914
0.291667	65	8.11296
0.291667	75	7.14713
0.291667	85	9.07879
0.291667	95	8.49929
0.291667	105	10.0446
0.291667	115	9.46512
0.291667	125	6.7608
0.291667	135	6.37447
0.291667	145	3.86332
0.291667	155	6.7608
0.291667	165	4.44281
0.291667	175	6.18131
0.375	-175	6.95397
0.375	-165	5.40864
0.375	-155	5.40864
0.375	-145	5.60181
0.375	-135	5.40864
0.375	-125	7.14713
0.375	-115	7.9198
0.375	-105	7.72663
0.375	-95	12.1694
0.375	-85	8.11296
0.375	-75	6.95397
0.375	-65	5.98814
0.375	-55	4.44281
0.375	-45	3.28382
0.375	-35	1.73849
0.375	-25	3.09065
0.375	-15	2.12482
0.375	-5	2.12482
0.375	5	3.47698
0.375	15	3.09065
0.375	25	1.35216
0.375	35	2.89749
0.375	45	3.67015
0.375	55	4.24965
0.375	65	5.98814
0.375	75	7.14713
0.375	85	8.11296
0.375	95	10.6241
0.375	105	9.07879
0.375	115	8.11296
0.375	125	6.18131
0.375	135	5.79497
0.375	145	5.21548
0.375	155	4.63598
0.375	165	5.21548
0.375	175	5.21548
0.458333	-175	5.40864
0.458333	-165	4.82914
0.458333	-155	2.89749
0.458333	-145	7.3403
0.458333	-135	5.60181
0.458333	-125	7.53347
0.458333	-115	10.6241
0.458333	-105	12.1694
0.458333	-95	8.69246
0.458333	-85	10.0446
0.458333	-75	8.30613
0.458333	-65	5.40864
0.458333	-55	4.82914
0.458333	-45	1.54533
0.458333	-35	2.70432
0.458333	-25	3.09065
0.458333	-15	2.51116
0.458333	-5	1.93166
0.458333	5	3.09065
0.458333	15	1.73849
0.458333	25	2.70432
0.458333	35	2.89749
0.458333	45	3.86332
0.458333	55	4.24965
0.458333	65	4.63598
0.458333	75	6.37447
0.458333	85	10.431
0.458333	95	11.3968
0.458333	105	10.431
0.458333	115	7.3403
0.458333	125	4.24965
0.458333	135	5.60181
0.458333	145	5.21548
0.458333	155	5.21548
0.458333	165	3.09065
0.458333	175	8.49929
0.541667	-175	4.44281
0.541667	-165	3.86332
0.541667	-155	5.79497
0.541667	-145	5.02231
0.541667	-135	8.69246
0.541667	-125	5.40864
0.541667	-115	7.3403
0.541667	-105	14.1011
0.541667	-95	11.9763
0.541667	-85	9.46512
0.541667	-75	5.98814
0.541667	-65	4.05648
0.541667	-55	4.82914
0.541667	-45	5.40864
0.541667	-35	1.73849
0.541667	-25	2.70432
0.541667	-15	2.31799
0.541667	-5	1.93166
0.541667	5	3.09065
0.541667	15	1.93166
0.541667	25	3.67015
0.541667	35	2.89749
0.541667	45	1.93166
0.541667	55	4.63598
0.541667	65	6.18131
0.541667	75	8.11296
0.541667	85	7.3403
0.541667	95	9.27196
0.541667	105	14.2943
0.541667	115	8.49929
0.541667	125	6.7608
0.541667	135	5.40864
0.541667	145	5.98814
0.541667	155	3.86332
0.541667	165	6.56764
0.541667	175	5.40864
0.625	-175	5.40864
0.625	-165	5.60181
0.625	-155	5.60181
0.625	-145	5.60181
0.625	-135	4.24965
0.625	-125	6.95397
0.625	-115	7.9198
0.625	-105	12.7489
0.625	-95	10.6241
0.625	-85	7.9198
0.625	-75	6.7608
0.625	-65	5.21548
0.625	-55	5.79497
0.625	-45	3.67015
0.625	-35	1.93166
0.625	-25	2.31799
0.625	-15	2.12482
0.625	-5	2.89749
0.625	5	2.12482
0.625	15	2.12482
0.625	25	1.73849
0.625	35	3.28382
0.625	45	3.09065
0.625	55	4.05648
0.625	65	3.86332
0.625	75	7.72663
0.625	85	7.9198
0.625	95	14.1011
0.625	105	11.5899
0.625	115	11.2036
0.625	125	8.30613
0.625	135	7.14713
0.625	145	5.79497
0.625	155	3.67015
0.625	165	4.82914
0.625	175	5.98814
0.708333	-175	7.14713
0.708333	-165	4.82914
0.708333	-155	5.02231
0.708333	-145	3.86332
0.708333	-135	5.98814
0.708333	-125	8.49929
0.708333	-115	15.2601
0.708333	-105	15.0669
0.708333	-95	14.2943
0.708333	-85	12.1694
0.708333	-75	7.9198
0.708333	-65	6.56764
0.708333	-55	4.24965
0.708333	-45	2.51116
0.708333	-35	2.51116
0.708333	-25	3.86332
0.708333	-15	2.12482
0.708333	-5	2.12482
0.708333	5	2.89749
0.708333	15	2.51116
0.708333	25	2.31799
0.708333	35	3.67015
0.708333	45	2.70432
0.708333	55	3.67015
0.708333	65	4.05648
0.708333	75	6.7608
0.708333	85	10.431
0.708333	95	13.5216
0.708333	105	14.2943
0.708333	115	11.5899
0.708333	125	8.69246
0.708333	135	9.07879
0.708333	145	5.02231
0.708333	155	5.21548
0.708333	165	4.63598
0.708333	175	5.60181
0.791667	-175	7.53347
0.791667	-165	5.60181
0.791667	-155	5.79497
0.791667	-145	6.18131
0.791667	-135	8.69246
0.791667	-125	10.431
0.791667	-115	15.0669
0.791667	-105	16.4191
0.791667	-95	15.0669
0.791667	-85	11.3968
0.791667	-75	10.0446
0.791667	-65	4.24965
0.791667	-55	4.05648
0.791667	-45	5.21548
0.791667	-35	2.12482
0.791667	-25	2.70432
0.791667	-15	2.31799
0.791667	-5	2.89749
0.791667	5	2.70432
0.791667	15	1.54533
0.791667	25	1.73849
0.791667	35	3.09065
0.791667	45	1.73849
0.791667	55	4.05648
0.791667	65	3.67015
0.791667	75	6.18131
0.791667	85	11.7831
0.791667	95	15.2601
0.791667	105	18.7371
0.791667	115	14.4874
0.791667	125	12.7489
0.791667	135	7.53347
0.791667	145	6.7608
0.791667	155	5.02231
0.791667	165	5.21548
0.791667	175	4.63598
0.875	-175	7.53347
0.875	-165	10.0446
0.875	-155	8.11296
0.875	-145	11.5899
0.875	-135	15.6464
0.875	-125	19.1234
0.875	-115	23.9526
0.875	-105	20.8619
0.875	-95	16.6123
0.875	-85	12.1694
0.875	-75	9.46512
0.875	-65	6.95397
0.875	-55	5.02231
0.875	-45	5.02231
0.875	-35	2.70432
0.875	-25	4.05648
0.875	-15	2.89749
0.875	-5	2.12482
0.875	5	2.70432
0.875	15	2.51116
0.875	25	3.86332
0.875	35	2.89749
0.875	45	4.24965
0.875	55	4.24965
0.875	65	6.7608
0.875	75	11.5899
0.875	85	14.1011
0.875	95	17.7713
0.875	105	21.6346
0.875	115	17.5781
0.875	125	18.5439
0.875	135	16.6123
0.875	145	9.65829
0.875	155	7.14713
0.875	165	9.46512
0.875	175	7.53347
0.958333	-175	22.2141
0.958333	-165	21.2482
0.958333	-155	25.4979
0.958333	-145	23.5662
0.958333	-135	26.2705
0.958333	-125	25.3047
0.958333	-115	27.2364
0.958333	-105	29.7475
0.958333	-95	26.4637
0.958333	-85	23.3731
0.958333	-75	18.7371
0.958333	-65	13.1353
0.958333	-55	12.5558
0.958333	-45	7.9198
0.958333	-35	8.30613
0.958333	-25	7.3403
0.958333	-15	6.56764
0.958333	-5	7.14713
0.958333	5	7.3403
0.958333	15	6.7608
0.958333	25	5.98814
0.958333	35	9.07879
0.958333	45	7.53347
0.958333	55	7.72663
0.958333	65	13.5216
0.958333	75	15.6464
0.958333	85	21.8277
0.958333	95	20.8619
0.958333	105	26.4637
0.958333	115	27.4295
0.958333	125	29.9407
0.958333	135	25.1116
0.958333	145	24.1457
0.958333	155	22.9867
0.958333	165	20.0892
0.958333	175	21.6346
