# Supplementary material for: Direct observation of ultrafast symmetry reduction during internal conversion of 2-thiouracil using Coulomb explosion imaging
Source: Nat Commun. 2025 Feb 28;16:2074. doi: 10.1038/s41467-025-57083-3 (PMC11871051; doi:10.1038/s41467-025-57083-3)
Supplement: Supplementary file 2 — Source Data [file 41467_2025_57083_MOESM2_ESM.zip › SourceData_Fig4_exp_130fs.txt]

cos(#theta)	#Phi [deg]	Value
-0.958333	-175	24.7634
-0.958333	-165	20.7836
-0.958333	-155	20.7836
-0.958333	-145	23.879
-0.958333	-135	26.9744
-0.958333	-125	22.9946
-0.958333	-115	32.7231
-0.958333	-105	31.8387
-0.958333	-95	39.3562
-0.958333	-85	37.5873
-0.958333	-75	30.5121
-0.958333	-65	34.4919
-0.958333	-55	36.2607
-0.958333	-45	34.0497
-0.958333	-35	26.9744
-0.958333	-25	31.3965
-0.958333	-15	26.09
-0.958333	-5	26.9744
-0.958333	5	30.9543
-0.958333	15	26.09
-0.958333	25	26.9744
-0.958333	35	31.8387
-0.958333	45	32.2809
-0.958333	55	31.8387
-0.958333	65	35.3763
-0.958333	75	34.0497
-0.958333	85	37.1451
-0.958333	95	31.3965
-0.958333	105	30.9543
-0.958333	115	23.4368
-0.958333	125	25.6478
-0.958333	135	24.7634
-0.958333	145	25.6478
-0.958333	155	26.09
-0.958333	165	21.668
-0.958333	175	23.4368
-0.875	-175	15.0349
-0.875	-165	16.8037
-0.875	-155	17.246
-0.875	-145	11.4973
-0.875	-135	14.1505
-0.875	-125	15.4771
-0.875	-115	16.8037
-0.875	-105	20.7836
-0.875	-95	20.7836
-0.875	-85	25.2056
-0.875	-75	22.5524
-0.875	-65	19.0148
-0.875	-55	16.3615
-0.875	-45	18.5726
-0.875	-35	15.4771
-0.875	-25	14.5927
-0.875	-15	21.668
-0.875	-5	17.6882
-0.875	5	17.246
-0.875	15	19.0148
-0.875	25	15.0349
-0.875	35	18.1304
-0.875	45	19.0148
-0.875	55	13.7083
-0.875	65	26.09
-0.875	75	23.879
-0.875	85	33.6075
-0.875	95	22.5524
-0.875	105	19.8992
-0.875	115	12.3817
-0.875	125	16.8037
-0.875	135	18.5726
-0.875	145	10.6129
-0.875	155	15.0349
-0.875	165	11.0551
-0.875	175	15.9193
-0.791667	-175	23.4368
-0.791667	-165	17.6882
-0.791667	-155	17.6882
-0.791667	-145	13.2661
-0.791667	-135	12.3817
-0.791667	-125	10.6129
-0.791667	-115	14.5927
-0.791667	-105	15.4771
-0.791667	-95	12.8239
-0.791667	-85	16.3615
-0.791667	-75	16.3615
-0.791667	-65	14.5927
-0.791667	-55	12.3817
-0.791667	-45	14.1505
-0.791667	-35	19.0148
-0.791667	-25	13.7083
-0.791667	-15	19.8992
-0.791667	-5	22.1102
-0.791667	5	22.9946
-0.791667	15	18.1304
-0.791667	25	17.6882
-0.791667	35	11.9395
-0.791667	45	15.9193
-0.791667	55	12.8239
-0.791667	65	16.3615
-0.791667	75	21.2258
-0.791667	85	18.1304
-0.791667	95	20.3414
-0.791667	105	15.4771
-0.791667	115	11.9395
-0.791667	125	11.0551
-0.791667	135	11.0551
-0.791667	145	15.9193
-0.791667	155	14.5927
-0.791667	165	19.8992
-0.791667	175	24.7634
-0.708333	-175	33.1653
-0.708333	-165	29.6277
-0.708333	-155	20.7836
-0.708333	-145	18.1304
-0.708333	-135	10.1707
-0.708333	-125	11.0551
-0.708333	-115	10.1707
-0.708333	-105	13.2661
-0.708333	-95	15.4771
-0.708333	-85	15.4771
-0.708333	-75	14.1505
-0.708333	-65	15.0349
-0.708333	-55	11.9395
-0.708333	-45	15.0349
-0.708333	-35	18.5726
-0.708333	-25	34.9341
-0.708333	-15	20.7836
-0.708333	-5	30.9543
-0.708333	5	35.8185
-0.708333	15	22.9946
-0.708333	25	20.3414
-0.708333	35	19.8992
-0.708333	45	11.9395
-0.708333	55	8.40187
-0.708333	65	11.9395
-0.708333	75	16.8037
-0.708333	85	12.8239
-0.708333	95	10.6129
-0.708333	105	15.4771
-0.708333	115	13.7083
-0.708333	125	9.72849
-0.708333	135	12.8239
-0.708333	145	15.0349
-0.708333	155	17.246
-0.708333	165	26.9744
-0.708333	175	38.0295
-0.625	-175	49.969
-0.625	-165	31.8387
-0.625	-155	26.09
-0.625	-145	14.5927
-0.625	-135	14.5927
-0.625	-125	10.1707
-0.625	-115	7.51747
-0.625	-105	7.95967
-0.625	-95	8.40187
-0.625	-85	8.84408
-0.625	-75	11.0551
-0.625	-65	7.95967
-0.625	-55	9.72849
-0.625	-45	11.4973
-0.625	-35	22.1102
-0.625	-25	24.3212
-0.625	-15	37.1451
-0.625	-5	48.6424
-0.625	5	38.9139
-0.625	15	36.2607
-0.625	25	22.9946
-0.625	35	19.0148
-0.625	45	17.246
-0.625	55	8.40187
-0.625	65	10.1707
-0.625	75	10.1707
-0.625	85	9.72849
-0.625	95	10.1707
-0.625	105	7.51747
-0.625	115	9.28628
-0.625	125	8.40187
-0.625	135	10.1707
-0.625	145	14.1505
-0.625	155	29.1855
-0.625	165	39.3562
-0.625	175	47.3158
-0.541667	-175	50.4112
-0.541667	-165	41.125
-0.541667	-155	34.4919
-0.541667	-145	22.1102
-0.541667	-135	12.3817
-0.541667	-125	7.95967
-0.541667	-115	10.6129
-0.541667	-105	14.1505
-0.541667	-95	10.1707
-0.541667	-85	10.1707
-0.541667	-75	6.63306
-0.541667	-65	12.8239
-0.541667	-55	11.0551
-0.541667	-45	15.4771
-0.541667	-35	17.246
-0.541667	-25	22.9946
-0.541667	-15	32.7231
-0.541667	-5	37.1451
-0.541667	5	37.5873
-0.541667	15	41.125
-0.541667	25	27.8588
-0.541667	35	17.6882
-0.541667	45	17.246
-0.541667	55	11.0551
-0.541667	65	8.40187
-0.541667	75	7.07526
-0.541667	85	12.8239
-0.541667	95	7.95967
-0.541667	105	6.63306
-0.541667	115	11.4973
-0.541667	125	10.1707
-0.541667	135	14.1505
-0.541667	145	20.3414
-0.541667	155	34.0497
-0.541667	165	42.0094
-0.541667	175	44.2204
-0.458333	-175	48.6424
-0.458333	-165	37.5873
-0.458333	-155	35.8185
-0.458333	-145	27.4166
-0.458333	-135	18.5726
-0.458333	-125	8.84408
-0.458333	-115	8.84408
-0.458333	-105	6.19086
-0.458333	-95	8.84408
-0.458333	-85	8.84408
-0.458333	-75	7.07526
-0.458333	-65	8.84408
-0.458333	-55	8.84408
-0.458333	-45	11.4973
-0.458333	-35	16.8037
-0.458333	-25	18.1304
-0.458333	-15	21.2258
-0.458333	-5	27.8588
-0.458333	5	34.4919
-0.458333	15	30.9543
-0.458333	25	20.7836
-0.458333	35	14.5927
-0.458333	45	10.1707
-0.458333	55	11.0551
-0.458333	65	7.95967
-0.458333	75	6.63306
-0.458333	85	8.84408
-0.458333	95	10.1707
-0.458333	105	9.72849
-0.458333	115	9.72849
-0.458333	125	10.1707
-0.458333	135	15.4771
-0.458333	145	19.457
-0.458333	155	38.4717
-0.458333	165	44.2204
-0.458333	175	50.4112
-0.375	-175	35.8185
-0.375	-165	31.8387
-0.375	-155	28.3011
-0.375	-145	23.879
-0.375	-135	14.1505
-0.375	-125	9.72849
-0.375	-115	10.6129
-0.375	-105	5.74865
-0.375	-95	5.74865
-0.375	-85	9.72849
-0.375	-75	5.74865
-0.375	-65	10.1707
-0.375	-55	6.63306
-0.375	-45	7.51747
-0.375	-35	16.8037
-0.375	-25	16.8037
-0.375	-15	16.8037
-0.375	-5	19.457
-0.375	5	21.668
-0.375	15	15.4771
-0.375	25	18.5726
-0.375	35	14.5927
-0.375	45	8.84408
-0.375	55	7.51747
-0.375	65	6.19086
-0.375	75	6.63306
-0.375	85	7.07526
-0.375	95	5.74865
-0.375	105	9.28628
-0.375	115	10.1707
-0.375	125	12.3817
-0.375	135	14.1505
-0.375	145	15.0349
-0.375	155	24.3212
-0.375	165	36.2607
-0.375	175	35.3763
-0.291667	-175	25.2056
-0.291667	-165	19.8992
-0.291667	-155	16.8037
-0.291667	-145	14.5927
-0.291667	-135	11.4973
-0.291667	-125	8.84408
-0.291667	-115	7.95967
-0.291667	-105	5.30645
-0.291667	-95	7.51747
-0.291667	-85	3.97984
-0.291667	-75	7.51747
-0.291667	-65	8.40187
-0.291667	-55	7.07526
-0.291667	-45	7.95967
-0.291667	-35	7.07526
-0.291667	-25	16.3615
-0.291667	-15	11.4973
-0.291667	-5	15.0349
-0.291667	5	10.6129
-0.291667	15	13.2661
-0.291667	25	9.28628
-0.291667	35	13.2661
-0.291667	45	9.72849
-0.291667	55	6.63306
-0.291667	65	3.53763
-0.291667	75	8.40187
-0.291667	85	7.07526
-0.291667	95	9.72849
-0.291667	105	9.72849
-0.291667	115	11.0551
-0.291667	125	9.28628
-0.291667	135	15.9193
-0.291667	145	14.1505
-0.291667	155	18.5726
-0.291667	165	24.7634
-0.291667	175	26.09
-0.208333	-175	15.0349
-0.208333	-165	16.3615
-0.208333	-155	11.4973
-0.208333	-145	9.28628
-0.208333	-135	11.0551
-0.208333	-125	8.40187
-0.208333	-115	9.72849
-0.208333	-105	3.53763
-0.208333	-95	6.19086
-0.208333	-85	7.07526
-0.208333	-75	7.07526
-0.208333	-65	7.95967
-0.208333	-55	8.40187
-0.208333	-45	8.40187
-0.208333	-35	8.84408
-0.208333	-25	12.8239
-0.208333	-15	10.6129
-0.208333	-5	8.84408
-0.208333	5	7.07526
-0.208333	15	8.40187
-0.208333	25	7.95967
-0.208333	35	7.51747
-0.208333	45	6.19086
-0.208333	55	7.95967
-0.208333	65	6.19086
-0.208333	75	4.86424
-0.208333	85	4.86424
-0.208333	95	6.19086
-0.208333	105	6.19086
-0.208333	115	10.6129
-0.208333	125	12.3817
-0.208333	135	11.0551
-0.208333	145	12.3817
-0.208333	155	14.1505
-0.208333	165	15.4771
-0.208333	175	18.5726
-0.125	-175	8.84408
-0.125	-165	11.4973
-0.125	-155	11.4973
-0.125	-145	7.07526
-0.125	-135	9.72849
-0.125	-125	5.30645
-0.125	-115	7.95967
-0.125	-105	6.63306
-0.125	-95	7.07526
-0.125	-85	4.86424
-0.125	-75	6.63306
-0.125	-65	6.19086
-0.125	-55	6.19086
-0.125	-45	8.84408
-0.125	-35	5.74865
-0.125	-25	5.30645
-0.125	-15	6.63306
-0.125	-5	8.40187
-0.125	5	3.97984
-0.125	15	3.97984
-0.125	25	10.1707
-0.125	35	4.86424
-0.125	45	7.51747
-0.125	55	6.63306
-0.125	65	5.30645
-0.125	75	4.86424
-0.125	85	7.51747
-0.125	95	6.19086
-0.125	105	8.40187
-0.125	115	5.30645
-0.125	125	11.0551
-0.125	135	10.1707
-0.125	145	7.95967
-0.125	155	8.84408
-0.125	165	14.1505
-0.125	175	12.3817
-0.0416667	-175	10.6129
-0.0416667	-165	7.95967
-0.0416667	-155	7.51747
-0.0416667	-145	7.51747
-0.0416667	-135	9.28628
-0.0416667	-125	9.72849
-0.0416667	-115	4.86424
-0.0416667	-105	8.40187
-0.0416667	-95	7.07526
-0.0416667	-85	3.53763
-0.0416667	-75	4.42204
-0.0416667	-65	6.63306
-0.0416667	-55	5.30645
-0.0416667	-45	6.19086
-0.0416667	-35	6.63306
-0.0416667	-25	6.63306
-0.0416667	-15	3.53763
-0.0416667	-5	4.86424
-0.0416667	5	2.21102
-0.0416667	15	3.09543
-0.0416667	25	5.74865
-0.0416667	35	2.21102
-0.0416667	45	6.19086
-0.0416667	55	9.28628
-0.0416667	65	6.19086
-0.0416667	75	5.74865
-0.0416667	85	4.86424
-0.0416667	95	4.86424
-0.0416667	105	7.07526
-0.0416667	115	5.30645
-0.0416667	125	9.72849
-0.0416667	135	11.4973
-0.0416667	145	7.51747
-0.0416667	155	9.72849
-0.0416667	165	10.6129
-0.0416667	175	8.40187
0.0416667	-175	8.40187
0.0416667	-165	5.30645
0.0416667	-155	5.30645
0.0416667	-145	3.09543
0.0416667	-135	7.51747
0.0416667	-125	8.40187
0.0416667	-115	7.51747
0.0416667	-105	6.19086
0.0416667	-95	7.95967
0.0416667	-85	7.07526
0.0416667	-75	2.65322
0.0416667	-65	5.30645
0.0416667	-55	5.30645
0.0416667	-45	3.53763
0.0416667	-35	4.42204
0.0416667	-25	3.97984
0.0416667	-15	4.42204
0.0416667	-5	5.30645
0.0416667	5	3.09543
0.0416667	15	3.53763
0.0416667	25	4.86424
0.0416667	35	2.65322
0.0416667	45	6.63306
0.0416667	55	7.07526
0.0416667	65	9.72849
0.0416667	75	3.97984
0.0416667	85	4.86424
0.0416667	95	4.86424
0.0416667	105	5.74865
0.0416667	115	9.72849
0.0416667	125	7.07526
0.0416667	135	7.51747
0.0416667	145	9.28628
0.0416667	155	4.86424
0.0416667	165	7.07526
0.0416667	175	9.72849
0.125	-175	5.30645
0.125	-165	6.19086
0.125	-155	6.63306
0.125	-145	5.30645
0.125	-135	5.74865
0.125	-125	7.95967
0.125	-115	6.63306
0.125	-105	5.30645
0.125	-95	5.74865
0.125	-85	5.74865
0.125	-75	3.97984
0.125	-65	8.40187
0.125	-55	7.95967
0.125	-45	4.42204
0.125	-35	3.53763
0.125	-25	2.21102
0.125	-15	3.97984
0.125	-5	4.86424
0.125	5	4.42204
0.125	15	2.65322
0.125	25	3.53763
0.125	35	2.65322
0.125	45	5.30645
0.125	55	5.74865
0.125	65	6.19086
0.125	75	6.63306
0.125	85	6.63306
0.125	95	4.42204
0.125	105	7.95967
0.125	115	5.74865
0.125	125	9.28628
0.125	135	7.07526
0.125	145	5.74865
0.125	155	5.30645
0.125	165	5.30645
0.125	175	5.30645
0.208333	-175	4.42204
0.208333	-165	8.84408
0.208333	-155	6.63306
0.208333	-145	9.28628
0.208333	-135	7.95967
0.208333	-125	10.6129
0.208333	-115	3.53763
0.208333	-105	6.19086
0.208333	-95	4.86424
0.208333	-85	4.42204
0.208333	-75	5.74865
0.208333	-65	5.74865
0.208333	-55	3.97984
0.208333	-45	2.65322
0.208333	-35	0.884408
0.208333	-25	4.42204
0.208333	-15	5.74865
0.208333	-5	5.74865
0.208333	5	3.09543
0.208333	15	3.97984
0.208333	25	4.86424
0.208333	35	4.86424
0.208333	45	2.65322
0.208333	55	5.74865
0.208333	65	7.51747
0.208333	75	6.63306
0.208333	85	8.40187
0.208333	95	7.07526
0.208333	105	10.1707
0.208333	115	7.51747
0.208333	125	6.63306
0.208333	135	9.72849
0.208333	145	2.21102
0.208333	155	8.84408
0.208333	165	7.95967
0.208333	175	5.74865
0.291667	-175	4.86424
0.291667	-165	5.30645
0.291667	-155	3.97984
0.291667	-145	5.74865
0.291667	-135	5.30645
0.291667	-125	7.07526
0.291667	-115	12.8239
0.291667	-105	11.4973
0.291667	-95	8.40187
0.291667	-85	7.07526
0.291667	-75	7.95967
0.291667	-65	5.30645
0.291667	-55	5.30645
0.291667	-45	3.97984
0.291667	-35	3.09543
0.291667	-25	2.21102
0.291667	-15	2.65322
0.291667	-5	4.86424
0.291667	5	1.32661
0.291667	15	3.53763
0.291667	25	2.21102
0.291667	35	5.30645
0.291667	45	2.21102
0.291667	55	3.97984
0.291667	65	7.51747
0.291667	75	7.95967
0.291667	85	7.07526
0.291667	95	9.28628
0.291667	105	5.74865
0.291667	115	10.1707
0.291667	125	9.28628
0.291667	135	5.30645
0.291667	145	4.42204
0.291667	155	7.51747
0.291667	165	2.65322
0.291667	175	4.86424
0.375	-175	3.97984
0.375	-165	3.09543
0.375	-155	7.07526
0.375	-145	5.74865
0.375	-135	4.42204
0.375	-125	7.51747
0.375	-115	9.28628
0.375	-105	15.0349
0.375	-95	8.40187
0.375	-85	6.19086
0.375	-75	4.86424
0.375	-65	4.86424
0.375	-55	3.97984
0.375	-45	2.65322
0.375	-35	3.53763
0.375	-25	3.53763
0.375	-15	2.65322
0.375	-5	3.53763
0.375	5	1.76882
0.375	15	3.09543
0.375	25	0.884408
0.375	35	2.21102
0.375	45	4.86424
0.375	55	3.53763
0.375	65	3.53763
0.375	75	6.63306
0.375	85	4.86424
0.375	95	9.28628
0.375	105	9.28628
0.375	115	8.40187
0.375	125	6.63306
0.375	135	5.74865
0.375	145	3.09543
0.375	155	4.42204
0.375	165	2.65322
0.375	175	6.63306
0.458333	-175	6.63306
0.458333	-165	7.51747
0.458333	-155	5.74865
0.458333	-145	4.86424
0.458333	-135	5.30645
0.458333	-125	5.30645
0.458333	-115	10.6129
0.458333	-105	9.28628
0.458333	-95	8.84408
0.458333	-85	6.63306
0.458333	-75	6.19086
0.458333	-65	2.65322
0.458333	-55	3.97984
0.458333	-45	3.97984
0.458333	-35	1.32661
0.458333	-25	3.97984
0.458333	-15	1.76882
0.458333	-5	0.442204
0.458333	5	2.65322
0.458333	15	0.884408
0.458333	25	1.76882
0.458333	35	2.65322
0.458333	45	2.65322
0.458333	55	2.65322
0.458333	65	3.09543
0.458333	75	7.07526
0.458333	85	9.28628
0.458333	95	13.7083
0.458333	105	12.3817
0.458333	115	7.07526
0.458333	125	6.19086
0.458333	135	7.95967
0.458333	145	6.19086
0.458333	155	6.19086
0.458333	165	8.40187
0.458333	175	4.86424
0.541667	-175	3.53763
0.541667	-165	4.42204
0.541667	-155	6.19086
0.541667	-145	4.42204
0.541667	-135	4.86424
0.541667	-125	8.40187
0.541667	-115	9.28628
0.541667	-105	8.84408
0.541667	-95	12.3817
0.541667	-85	5.74865
0.541667	-75	7.07526
0.541667	-65	4.42204
0.541667	-55	4.42204
0.541667	-45	3.09543
0.541667	-35	3.09543
0.541667	-25	2.21102
0.541667	-15	2.21102
0.541667	-5	1.76882
0.541667	5	2.21102
0.541667	15	1.32661
0.541667	25	1.76882
0.541667	35	3.97984
0.541667	45	1.76882
0.541667	55	3.53763
0.541667	65	3.09543
0.541667	75	6.19086
0.541667	85	4.86424
0.541667	95	10.6129
0.541667	105	10.1707
0.541667	115	13.2661
0.541667	125	4.86424
0.541667	135	6.19086
0.541667	145	5.30645
0.541667	155	5.74865
0.541667	165	7.95967
0.541667	175	4.42204
0.625	-175	5.30645
0.625	-165	5.30645
0.625	-155	6.19086
0.625	-145	6.19086
0.625	-135	7.95967
0.625	-125	6.63306
0.625	-115	14.5927
0.625	-105	7.95967
0.625	-95	10.1707
0.625	-85	11.0551
0.625	-75	3.97984
0.625	-65	5.30645
0.625	-55	3.97984
0.625	-45	2.21102
0.625	-35	3.09543
0.625	-25	2.21102
0.625	-15	2.65322
0.625	-5	1.32661
0.625	5	2.65322
0.625	15	0.884408
0.625	25	2.65322
0.625	35	2.21102
0.625	45	2.21102
0.625	55	3.09543
0.625	65	0.884408
0.625	75	7.51747
0.625	85	9.28628
0.625	95	12.8239
0.625	105	12.8239
0.625	115	13.2661
0.625	125	9.28628
0.625	135	7.07526
0.625	145	4.42204
0.625	155	6.63306
0.625	165	4.86424
0.625	175	5.30645
0.708333	-175	3.97984
0.708333	-165	5.30645
0.708333	-155	10.1707
0.708333	-145	4.86424
0.708333	-135	5.30645
0.708333	-125	8.40187
0.708333	-115	10.1707
0.708333	-105	12.3817
0.708333	-95	11.4973
0.708333	-85	10.1707
0.708333	-75	7.95967
0.708333	-65	3.53763
0.708333	-55	1.76882
0.708333	-45	2.65322
0.708333	-35	2.65322
0.708333	-25	0
0.708333	-15	1.32661
0.708333	-5	0.442204
0.708333	5	2.65322
0.708333	15	3.09543
0.708333	25	2.65322
0.708333	35	2.21102
0.708333	45	3.09543
0.708333	55	3.09543
0.708333	65	4.42204
0.708333	75	6.63306
0.708333	85	7.51747
0.708333	95	12.8239
0.708333	105	13.2661
0.708333	115	13.7083
0.708333	125	6.19086
0.708333	135	5.30645
0.708333	145	6.63306
0.708333	155	2.21102
0.708333	165	6.19086
0.708333	175	3.97984
0.791667	-175	6.63306
0.791667	-165	5.74865
0.791667	-155	7.51747
0.791667	-145	3.97984
0.791667	-135	7.07526
0.791667	-125	9.72849
0.791667	-115	14.1505
0.791667	-105	23.879
0.791667	-95	17.246
0.791667	-85	11.9395
0.791667	-75	8.40187
0.791667	-65	7.07526
0.791667	-55	3.09543
0.791667	-45	3.53763
0.791667	-35	3.53763
0.791667	-25	6.19086
0.791667	-15	1.32661
0.791667	-5	1.32661
0.791667	5	5.30645
0.791667	15	3.53763
0.791667	25	3.53763
0.791667	35	1.76882
0.791667	45	0.884408
0.791667	55	3.97984
0.791667	65	3.09543
0.791667	75	6.63306
0.791667	85	12.8239
0.791667	95	15.9193
0.791667	105	17.6882
0.791667	115	16.3615
0.791667	125	9.72849
0.791667	135	7.51747
0.791667	145	7.07526
0.791667	155	5.30645
0.791667	165	5.74865
0.791667	175	6.19086
0.875	-175	7.95967
0.875	-165	5.74865
0.875	-155	8.40187
0.875	-145	12.8239
0.875	-135	12.3817
0.875	-125	15.0349
0.875	-115	23.879
0.875	-105	16.8037
0.875	-95	16.8037
0.875	-85	12.3817
0.875	-75	12.8239
0.875	-65	8.40187
0.875	-55	7.95967
0.875	-45	3.97984
0.875	-35	3.97984
0.875	-25	3.53763
0.875	-15	3.09543
0.875	-5	2.65322
0.875	5	2.21102
0.875	15	1.76882
0.875	25	4.86424
0.875	35	3.53763
0.875	45	4.86424
0.875	55	1.76882
0.875	65	7.95967
0.875	75	9.28628
0.875	85	11.4973
0.875	95	19.0148
0.875	105	26.09
0.875	115	21.2258
0.875	125	17.246
0.875	135	11.0551
0.875	145	10.1707
0.875	155	7.95967
0.875	165	7.07526
0.875	175	8.40187
0.958333	-175	27.4166
0.958333	-165	27.8588
0.958333	-155	18.1304
0.958333	-145	25.2056
0.958333	-135	25.2056
0.958333	-125	27.8588
0.958333	-115	25.6478
0.958333	-105	28.3011
0.958333	-95	26.9744
0.958333	-85	16.3615
0.958333	-75	15.0349
0.958333	-65	11.4973
0.958333	-55	13.2661
0.958333	-45	8.84408
0.958333	-35	6.19086
0.958333	-25	6.63306
0.958333	-15	5.30645
0.958333	-5	6.63306
0.958333	5	7.07526
0.958333	15	9.72849
0.958333	25	8.84408
0.958333	35	5.30645
0.958333	45	9.72849
0.958333	55	14.5927
0.958333	65	6.63306
0.958333	75	16.3615
0.958333	85	18.1304
0.958333	95	17.6882
0.958333	105	26.5322
0.958333	115	27.4166
0.958333	125	33.1653
0.958333	135	24.3212
0.958333	145	23.4368
0.958333	155	26.09
0.958333	165	21.668
0.958333	175	18.5726
