# Supplementary material for: Direct observation of ultrafast symmetry reduction during internal conversion of 2-thiouracil using Coulomb explosion imaging
Source: Nat Commun. 2025 Feb 28;16:2074. doi: 10.1038/s41467-025-57083-3 (PMC11871051; doi:10.1038/s41467-025-57083-3)
Supplement: Supplementary file 2 — Source Data [file 41467_2025_57083_MOESM2_ESM.zip › SourceData_Fig4_exp_260fs.txt]

cos(#theta)	#Phi [deg]	Value
-0.958333	-175	20.7107
-0.958333	-165	20.7107
-0.958333	-155	26.3959
-0.958333	-145	27.2081
-0.958333	-135	23.1472
-0.958333	-125	25.1777
-0.958333	-115	25.1777
-0.958333	-105	25.9898
-0.958333	-95	34.1117
-0.958333	-85	33.7056
-0.958333	-75	37.3604
-0.958333	-65	32.4873
-0.958333	-55	25.5838
-0.958333	-45	35.3299
-0.958333	-35	32.8934
-0.958333	-25	22.335
-0.958333	-15	28.0203
-0.958333	-5	22.7411
-0.958333	5	28.4264
-0.958333	15	26.3959
-0.958333	25	32.0812
-0.958333	35	28.4264
-0.958333	45	33.7056
-0.958333	55	28.0203
-0.958333	65	39.797
-0.958333	75	31.269
-0.958333	85	37.3604
-0.958333	95	28.8325
-0.958333	105	30.8629
-0.958333	115	30.4569
-0.958333	125	27.6142
-0.958333	135	24.7716
-0.958333	145	29.6447
-0.958333	155	33.7056
-0.958333	165	22.335
-0.958333	175	22.7411
-0.875	-175	21.1168
-0.875	-165	18.6802
-0.875	-155	15.8376
-0.875	-145	15.0254
-0.875	-135	14.2132
-0.875	-125	12.5888
-0.875	-115	15.0254
-0.875	-105	24.3655
-0.875	-95	18.2741
-0.875	-85	25.9898
-0.875	-75	20.7107
-0.875	-65	17.868
-0.875	-55	21.5228
-0.875	-45	18.2741
-0.875	-35	17.0558
-0.875	-25	14.2132
-0.875	-15	13.8071
-0.875	-5	13.8071
-0.875	5	18.2741
-0.875	15	13.401
-0.875	25	16.6497
-0.875	35	19.4924
-0.875	45	18.6802
-0.875	55	19.8985
-0.875	65	19.0863
-0.875	75	23.9594
-0.875	85	25.5838
-0.875	95	21.5228
-0.875	105	20.7107
-0.875	115	17.4619
-0.875	125	14.2132
-0.875	135	11.3706
-0.875	145	10.5584
-0.875	155	16.2437
-0.875	165	20.7107
-0.875	175	18.6802
-0.791667	-175	23.5533
-0.791667	-165	15.0254
-0.791667	-155	18.2741
-0.791667	-145	14.2132
-0.791667	-135	9.74619
-0.791667	-125	12.1827
-0.791667	-115	9.74619
-0.791667	-105	13.8071
-0.791667	-95	13.8071
-0.791667	-85	24.7716
-0.791667	-75	18.2741
-0.791667	-65	12.9949
-0.791667	-55	12.9949
-0.791667	-45	12.1827
-0.791667	-35	17.4619
-0.791667	-25	22.7411
-0.791667	-15	19.8985
-0.791667	-5	25.5838
-0.791667	5	20.3046
-0.791667	15	20.7107
-0.791667	25	19.4924
-0.791667	35	15.8376
-0.791667	45	11.7766
-0.791667	55	13.8071
-0.791667	65	13.401
-0.791667	75	17.0558
-0.791667	85	19.8985
-0.791667	95	16.6497
-0.791667	105	9.74619
-0.791667	115	14.2132
-0.791667	125	13.8071
-0.791667	135	12.1827
-0.791667	145	10.9645
-0.791667	155	13.8071
-0.791667	165	24.7716
-0.791667	175	17.4619
-0.708333	-175	28.0203
-0.708333	-165	34.1117
-0.708333	-155	19.0863
-0.708333	-145	16.2437
-0.708333	-135	13.401
-0.708333	-125	5.68528
-0.708333	-115	11.7766
-0.708333	-105	8.12183
-0.708333	-95	12.9949
-0.708333	-85	15.4315
-0.708333	-75	12.5888
-0.708333	-65	11.3706
-0.708333	-55	13.8071
-0.708333	-45	13.8071
-0.708333	-35	19.0863
-0.708333	-25	18.2741
-0.708333	-15	25.5838
-0.708333	-5	30.4569
-0.708333	5	37.3604
-0.708333	15	30.4569
-0.708333	25	21.5228
-0.708333	35	11.7766
-0.708333	45	15.4315
-0.708333	55	12.9949
-0.708333	65	11.3706
-0.708333	75	17.868
-0.708333	85	14.2132
-0.708333	95	11.3706
-0.708333	105	12.1827
-0.708333	115	10.9645
-0.708333	125	10.9645
-0.708333	135	9.3401
-0.708333	145	13.8071
-0.708333	155	15.8376
-0.708333	165	27.6142
-0.708333	175	35.3299
-0.625	-175	42.2335
-0.625	-165	43.0457
-0.625	-155	28.4264
-0.625	-145	21.1168
-0.625	-135	16.6497
-0.625	-125	10.9645
-0.625	-115	9.74619
-0.625	-105	11.7766
-0.625	-95	9.74619
-0.625	-85	9.74619
-0.625	-75	8.93401
-0.625	-65	10.1523
-0.625	-55	10.9645
-0.625	-45	15.8376
-0.625	-35	23.5533
-0.625	-25	23.1472
-0.625	-15	36.1421
-0.625	-5	38.5787
-0.625	5	38.5787
-0.625	15	37.7665
-0.625	25	21.5228
-0.625	35	23.5533
-0.625	45	10.9645
-0.625	55	10.9645
-0.625	65	8.93401
-0.625	75	11.3706
-0.625	85	12.1827
-0.625	95	10.1523
-0.625	105	9.3401
-0.625	115	7.30964
-0.625	125	10.1523
-0.625	135	9.74619
-0.625	145	15.4315
-0.625	155	31.269
-0.625	165	32.0812
-0.625	175	42.6396
-0.541667	-175	48.731
-0.541667	-165	40.6091
-0.541667	-155	32.0812
-0.541667	-145	19.4924
-0.541667	-135	13.401
-0.541667	-125	10.9645
-0.541667	-115	8.12183
-0.541667	-105	8.93401
-0.541667	-95	8.12183
-0.541667	-85	9.74619
-0.541667	-75	7.71574
-0.541667	-65	7.30964
-0.541667	-55	7.30964
-0.541667	-45	14.2132
-0.541667	-35	18.6802
-0.541667	-25	23.9594
-0.541667	-15	34.5178
-0.541667	-5	34.9239
-0.541667	5	36.9543
-0.541667	15	43.8579
-0.541667	25	25.9898
-0.541667	35	20.7107
-0.541667	45	15.8376
-0.541667	55	19.0863
-0.541667	65	10.5584
-0.541667	75	8.12183
-0.541667	85	8.52792
-0.541667	95	7.71574
-0.541667	105	8.12183
-0.541667	115	6.09137
-0.541667	125	8.12183
-0.541667	135	11.7766
-0.541667	145	19.8985
-0.541667	155	27.6142
-0.541667	165	37.3604
-0.541667	175	47.1066
-0.458333	-175	45.8883
-0.458333	-165	38.1726
-0.458333	-155	30.4569
-0.458333	-145	16.6497
-0.458333	-135	15.8376
-0.458333	-125	11.3706
-0.458333	-115	9.3401
-0.458333	-105	6.49746
-0.458333	-95	8.93401
-0.458333	-85	12.1827
-0.458333	-75	8.93401
-0.458333	-65	8.93401
-0.458333	-55	10.9645
-0.458333	-45	13.8071
-0.458333	-35	15.4315
-0.458333	-25	22.7411
-0.458333	-15	26.802
-0.458333	-5	31.6751
-0.458333	5	36.5482
-0.458333	15	28.0203
-0.458333	25	21.9289
-0.458333	35	17.4619
-0.458333	45	15.8376
-0.458333	55	15.4315
-0.458333	65	8.93401
-0.458333	75	7.30964
-0.458333	85	8.52792
-0.458333	95	8.52792
-0.458333	105	9.3401
-0.458333	115	8.12183
-0.458333	125	8.52792
-0.458333	135	12.5888
-0.458333	145	19.4924
-0.458333	155	23.1472
-0.458333	165	41.8274
-0.458333	175	38.9848
-0.375	-175	32.8934
-0.375	-165	23.9594
-0.375	-155	28.4264
-0.375	-145	19.8985
-0.375	-135	18.6802
-0.375	-125	8.93401
-0.375	-115	11.3706
-0.375	-105	4.8731
-0.375	-95	6.49746
-0.375	-85	3.24873
-0.375	-75	5.27919
-0.375	-65	6.90355
-0.375	-55	10.1523
-0.375	-45	10.1523
-0.375	-35	16.6497
-0.375	-25	16.6497
-0.375	-15	15.4315
-0.375	-5	19.4924
-0.375	5	20.7107
-0.375	15	20.3046
-0.375	25	14.2132
-0.375	35	15.8376
-0.375	45	13.8071
-0.375	55	14.2132
-0.375	65	9.3401
-0.375	75	6.90355
-0.375	85	8.12183
-0.375	95	5.27919
-0.375	105	6.49746
-0.375	115	6.90355
-0.375	125	9.3401
-0.375	135	14.2132
-0.375	145	16.6497
-0.375	155	22.7411
-0.375	165	26.802
-0.375	175	32.0812
-0.291667	-175	21.5228
-0.291667	-165	23.5533
-0.291667	-155	21.9289
-0.291667	-145	13.8071
-0.291667	-135	13.401
-0.291667	-125	11.7766
-0.291667	-115	10.1523
-0.291667	-105	6.09137
-0.291667	-95	4.8731
-0.291667	-85	4.46701
-0.291667	-75	9.3401
-0.291667	-65	9.3401
-0.291667	-55	6.09137
-0.291667	-45	8.12183
-0.291667	-35	10.9645
-0.291667	-25	11.7766
-0.291667	-15	14.6193
-0.291667	-5	14.6193
-0.291667	5	8.93401
-0.291667	15	11.7766
-0.291667	25	11.3706
-0.291667	35	13.401
-0.291667	45	11.3706
-0.291667	55	11.3706
-0.291667	65	6.09137
-0.291667	75	5.27919
-0.291667	85	6.09137
-0.291667	95	10.1523
-0.291667	105	9.3401
-0.291667	115	13.401
-0.291667	125	8.93401
-0.291667	135	14.2132
-0.291667	145	17.0558
-0.291667	155	17.4619
-0.291667	165	21.5228
-0.291667	175	25.5838
-0.208333	-175	17.4619
-0.208333	-165	13.8071
-0.208333	-155	10.9645
-0.208333	-145	10.5584
-0.208333	-135	10.1523
-0.208333	-125	6.90355
-0.208333	-115	7.30964
-0.208333	-105	6.49746
-0.208333	-95	4.06091
-0.208333	-85	5.27919
-0.208333	-75	6.49746
-0.208333	-65	5.68528
-0.208333	-55	6.09137
-0.208333	-45	7.71574
-0.208333	-35	9.3401
-0.208333	-25	8.12183
-0.208333	-15	10.5584
-0.208333	-5	8.12183
-0.208333	5	6.09137
-0.208333	15	10.9645
-0.208333	25	8.93401
-0.208333	35	10.1523
-0.208333	45	7.30964
-0.208333	55	8.52792
-0.208333	65	6.90355
-0.208333	75	4.46701
-0.208333	85	3.65482
-0.208333	95	6.49746
-0.208333	105	7.71574
-0.208333	115	9.3401
-0.208333	125	10.1523
-0.208333	135	10.5584
-0.208333	145	12.9949
-0.208333	155	12.5888
-0.208333	165	12.5888
-0.208333	175	15.0254
-0.125	-175	9.74619
-0.125	-165	6.49746
-0.125	-155	10.9645
-0.125	-145	6.49746
-0.125	-135	7.71574
-0.125	-125	12.9949
-0.125	-115	8.93401
-0.125	-105	9.3401
-0.125	-95	12.1827
-0.125	-85	5.68528
-0.125	-75	4.46701
-0.125	-65	7.71574
-0.125	-55	8.93401
-0.125	-45	6.09137
-0.125	-35	6.09137
-0.125	-25	10.1523
-0.125	-15	7.71574
-0.125	-5	5.68528
-0.125	5	6.09137
-0.125	15	4.46701
-0.125	25	4.8731
-0.125	35	7.71574
-0.125	45	10.1523
-0.125	55	6.90355
-0.125	65	6.49746
-0.125	75	6.90355
-0.125	85	2.84264
-0.125	95	6.09137
-0.125	105	6.09137
-0.125	115	6.90355
-0.125	125	8.52792
-0.125	135	9.3401
-0.125	145	10.1523
-0.125	155	8.93401
-0.125	165	11.7766
-0.125	175	13.8071
-0.0416667	-175	6.09137
-0.0416667	-165	9.3401
-0.0416667	-155	10.1523
-0.0416667	-145	8.52792
-0.0416667	-135	8.93401
-0.0416667	-125	11.7766
-0.0416667	-115	12.9949
-0.0416667	-105	8.52792
-0.0416667	-95	5.68528
-0.0416667	-85	6.90355
-0.0416667	-75	6.09137
-0.0416667	-65	7.71574
-0.0416667	-55	5.68528
-0.0416667	-45	8.52792
-0.0416667	-35	8.12183
-0.0416667	-25	4.8731
-0.0416667	-15	8.12183
-0.0416667	-5	1.62437
-0.0416667	5	6.49746
-0.0416667	15	3.65482
-0.0416667	25	4.06091
-0.0416667	35	6.90355
-0.0416667	45	8.12183
-0.0416667	55	8.12183
-0.0416667	65	7.30964
-0.0416667	75	5.27919
-0.0416667	85	5.68528
-0.0416667	95	5.27919
-0.0416667	105	9.3401
-0.0416667	115	10.9645
-0.0416667	125	10.9645
-0.0416667	135	8.12183
-0.0416667	145	9.74619
-0.0416667	155	9.3401
-0.0416667	165	8.12183
-0.0416667	175	11.3706
0.0416667	-175	8.12183
0.0416667	-165	6.09137
0.0416667	-155	7.30964
0.0416667	-145	8.52792
0.0416667	-135	7.30964
0.0416667	-125	11.7766
0.0416667	-115	5.27919
0.0416667	-105	10.1523
0.0416667	-95	7.71574
0.0416667	-85	6.49746
0.0416667	-75	8.52792
0.0416667	-65	6.49746
0.0416667	-55	5.27919
0.0416667	-45	4.46701
0.0416667	-35	4.46701
0.0416667	-25	5.27919
0.0416667	-15	4.8731
0.0416667	-5	3.24873
0.0416667	5	2.84264
0.0416667	15	2.84264
0.0416667	25	4.46701
0.0416667	35	6.09137
0.0416667	45	7.30964
0.0416667	55	6.90355
0.0416667	65	9.3401
0.0416667	75	6.49746
0.0416667	85	9.74619
0.0416667	95	4.06091
0.0416667	105	6.90355
0.0416667	115	10.1523
0.0416667	125	8.12183
0.0416667	135	8.12183
0.0416667	145	10.1523
0.0416667	155	9.3401
0.0416667	165	5.68528
0.0416667	175	8.12183
0.125	-175	5.27919
0.125	-165	7.30964
0.125	-155	4.8731
0.125	-145	5.68528
0.125	-135	10.5584
0.125	-125	6.49746
0.125	-115	8.52792
0.125	-105	10.5584
0.125	-95	7.71574
0.125	-85	6.09137
0.125	-75	6.90355
0.125	-65	7.71574
0.125	-55	3.65482
0.125	-45	4.8731
0.125	-35	5.27919
0.125	-25	6.49746
0.125	-15	2.84264
0.125	-5	4.06091
0.125	5	3.65482
0.125	15	4.46701
0.125	25	6.49746
0.125	35	4.06091
0.125	45	3.65482
0.125	55	3.65482
0.125	65	6.09137
0.125	75	8.93401
0.125	85	4.8731
0.125	95	5.27919
0.125	105	7.71574
0.125	115	3.24873
0.125	125	8.12183
0.125	135	8.52792
0.125	145	6.09137
0.125	155	2.43655
0.125	165	4.46701
0.125	175	6.49746
0.208333	-175	6.49746
0.208333	-165	6.49746
0.208333	-155	6.09137
0.208333	-145	7.71574
0.208333	-135	8.52792
0.208333	-125	7.30964
0.208333	-115	4.06091
0.208333	-105	8.52792
0.208333	-95	8.12183
0.208333	-85	6.90355
0.208333	-75	4.06091
0.208333	-65	5.27919
0.208333	-55	4.46701
0.208333	-45	3.24873
0.208333	-35	3.65482
0.208333	-25	4.06091
0.208333	-15	3.65482
0.208333	-5	2.84264
0.208333	5	2.43655
0.208333	15	3.65482
0.208333	25	3.24873
0.208333	35	4.8731
0.208333	45	5.68528
0.208333	55	6.90355
0.208333	65	5.27919
0.208333	75	6.90355
0.208333	85	10.5584
0.208333	95	7.30964
0.208333	105	7.71574
0.208333	115	8.93401
0.208333	125	8.93401
0.208333	135	8.93401
0.208333	145	5.27919
0.208333	155	8.12183
0.208333	165	2.84264
0.208333	175	5.68528
0.291667	-175	4.46701
0.291667	-165	5.68528
0.291667	-155	4.8731
0.291667	-145	4.8731
0.291667	-135	9.3401
0.291667	-125	8.93401
0.291667	-115	10.5584
0.291667	-105	8.52792
0.291667	-95	8.52792
0.291667	-85	7.30964
0.291667	-75	7.30964
0.291667	-65	5.68528
0.291667	-55	5.27919
0.291667	-45	3.65482
0.291667	-35	4.46701
0.291667	-25	3.24873
0.291667	-15	3.24873
0.291667	-5	1.62437
0.291667	5	2.43655
0.291667	15	2.03046
0.291667	25	2.84264
0.291667	35	4.46701
0.291667	45	5.68528
0.291667	55	4.46701
0.291667	65	6.09137
0.291667	75	6.90355
0.291667	85	5.68528
0.291667	95	11.7766
0.291667	105	7.71574
0.291667	115	5.68528
0.291667	125	3.24873
0.291667	135	8.93401
0.291667	145	5.68528
0.291667	155	3.65482
0.291667	165	9.3401
0.291667	175	8.12183
0.375	-175	6.49746
0.375	-165	4.46701
0.375	-155	6.49746
0.375	-145	5.27919
0.375	-135	4.06091
0.375	-125	6.90355
0.375	-115	8.12183
0.375	-105	8.12183
0.375	-95	10.1523
0.375	-85	8.12183
0.375	-75	6.90355
0.375	-65	4.8731
0.375	-55	4.46701
0.375	-45	3.65482
0.375	-35	2.03046
0.375	-25	4.06091
0.375	-15	0.406091
0.375	-5	2.03046
0.375	5	4.8731
0.375	15	2.43655
0.375	25	3.65482
0.375	35	1.62437
0.375	45	2.03046
0.375	55	3.65482
0.375	65	5.68528
0.375	75	4.8731
0.375	85	6.90355
0.375	95	10.9645
0.375	105	9.74619
0.375	115	10.9645
0.375	125	6.90355
0.375	135	6.90355
0.375	145	4.46701
0.375	155	4.06091
0.375	165	3.24873
0.375	175	4.8731
0.458333	-175	5.68528
0.458333	-165	5.27919
0.458333	-155	5.27919
0.458333	-145	5.27919
0.458333	-135	6.90355
0.458333	-125	5.27919
0.458333	-115	10.9645
0.458333	-105	10.1523
0.458333	-95	8.12183
0.458333	-85	6.09137
0.458333	-75	4.06091
0.458333	-65	4.46701
0.458333	-55	3.24873
0.458333	-45	2.43655
0.458333	-35	2.84264
0.458333	-25	4.46701
0.458333	-15	2.84264
0.458333	-5	0.812183
0.458333	5	2.03046
0.458333	15	1.62437
0.458333	25	3.24873
0.458333	35	2.03046
0.458333	45	2.03046
0.458333	55	4.06091
0.458333	65	6.90355
0.458333	75	8.12183
0.458333	85	7.30964
0.458333	95	12.5888
0.458333	105	8.12183
0.458333	115	9.74619
0.458333	125	8.93401
0.458333	135	0.812183
0.458333	145	6.49746
0.458333	155	5.68528
0.458333	165	6.49746
0.458333	175	5.27919
0.541667	-175	4.06091
0.541667	-165	6.90355
0.541667	-155	5.27919
0.541667	-145	4.8731
0.541667	-135	6.49746
0.541667	-125	8.52792
0.541667	-115	8.52792
0.541667	-105	15.4315
0.541667	-95	11.7766
0.541667	-85	8.93401
0.541667	-75	3.24873
0.541667	-65	2.03046
0.541667	-55	4.06091
0.541667	-45	2.43655
0.541667	-35	2.84264
0.541667	-25	2.03046
0.541667	-15	3.65482
0.541667	-5	2.43655
0.541667	5	2.03046
0.541667	15	2.43655
0.541667	25	2.43655
0.541667	35	2.84264
0.541667	45	3.65482
0.541667	55	3.65482
0.541667	65	6.09137
0.541667	75	4.06091
0.541667	85	12.9949
0.541667	95	11.7766
0.541667	105	12.5888
0.541667	115	8.12183
0.541667	125	8.12183
0.541667	135	5.27919
0.541667	145	3.24873
0.541667	155	4.8731
0.541667	165	4.8731
0.541667	175	4.06091
0.625	-175	4.8731
0.625	-165	4.46701
0.625	-155	7.71574
0.625	-145	6.49746
0.625	-135	5.27919
0.625	-125	8.12183
0.625	-115	8.52792
0.625	-105	13.401
0.625	-95	14.6193
0.625	-85	7.30964
0.625	-75	6.09137
0.625	-65	4.46701
0.625	-55	5.68528
0.625	-45	2.84264
0.625	-35	2.43655
0.625	-25	2.03046
0.625	-15	1.62437
0.625	-5	2.43655
0.625	5	1.62437
0.625	15	1.62437
0.625	25	4.46701
0.625	35	1.21827
0.625	45	2.03046
0.625	55	3.65482
0.625	65	4.8731
0.625	75	7.30964
0.625	85	6.90355
0.625	95	10.9645
0.625	105	16.6497
0.625	115	10.1523
0.625	125	9.3401
0.625	135	3.65482
0.625	145	4.8731
0.625	155	2.03046
0.625	165	2.84264
0.625	175	6.90355
0.708333	-175	6.09137
0.708333	-165	4.06091
0.708333	-155	6.49746
0.708333	-145	3.65482
0.708333	-135	5.27919
0.708333	-125	7.30964
0.708333	-115	10.1523
0.708333	-105	16.6497
0.708333	-95	17.0558
0.708333	-85	8.12183
0.708333	-75	6.09137
0.708333	-65	4.06091
0.708333	-55	2.03046
0.708333	-45	1.62437
0.708333	-35	1.21827
0.708333	-25	0.812183
0.708333	-15	0.812183
0.708333	-5	2.03046
0.708333	5	0
0.708333	15	4.06091
0.708333	25	2.03046
0.708333	35	1.62437
0.708333	45	4.06091
0.708333	55	3.24873
0.708333	65	4.46701
0.708333	75	8.52792
0.708333	85	10.5584
0.708333	95	13.8071
0.708333	105	16.2437
0.708333	115	9.3401
0.708333	125	7.30964
0.708333	135	5.68528
0.708333	145	6.09137
0.708333	155	5.68528
0.708333	165	2.84264
0.708333	175	4.46701
0.791667	-175	3.65482
0.791667	-165	6.90355
0.791667	-155	8.12183
0.791667	-145	5.27919
0.791667	-135	9.3401
0.791667	-125	8.93401
0.791667	-115	16.2437
0.791667	-105	22.335
0.791667	-95	10.9645
0.791667	-85	9.74619
0.791667	-75	7.30964
0.791667	-65	2.84264
0.791667	-55	5.68528
0.791667	-45	3.24873
0.791667	-35	1.62437
0.791667	-25	5.27919
0.791667	-15	1.21827
0.791667	-5	2.03046
0.791667	5	2.43655
0.791667	15	1.62437
0.791667	25	3.65482
0.791667	35	2.43655
0.791667	45	1.62437
0.791667	55	4.46701
0.791667	65	4.8731
0.791667	75	7.71574
0.791667	85	12.9949
0.791667	95	15.8376
0.791667	105	19.8985
0.791667	115	20.3046
0.791667	125	11.3706
0.791667	135	9.74619
0.791667	145	6.09137
0.791667	155	8.93401
0.791667	165	6.49746
0.791667	175	4.46701
0.875	-175	5.68528
0.875	-165	8.93401
0.875	-155	8.52792
0.875	-145	12.1827
0.875	-135	10.5584
0.875	-125	16.6497
0.875	-115	21.5228
0.875	-105	25.1777
0.875	-95	22.335
0.875	-85	15.8376
0.875	-75	9.74619
0.875	-65	5.68528
0.875	-55	5.68528
0.875	-45	2.03046
0.875	-35	2.84264
0.875	-25	2.84264
0.875	-15	4.06091
0.875	-5	2.84264
0.875	5	1.21827
0.875	15	1.62437
0.875	25	3.24873
0.875	35	3.65482
0.875	45	3.65482
0.875	55	6.49746
0.875	65	8.52792
0.875	75	9.74619
0.875	85	12.5888
0.875	95	17.4619
0.875	105	20.3046
0.875	115	21.5228
0.875	125	17.4619
0.875	135	12.5888
0.875	145	5.68528
0.875	155	10.1523
0.875	165	6.90355
0.875	175	4.46701
0.958333	-175	22.335
0.958333	-165	24.3655
0.958333	-155	24.7716
0.958333	-145	31.6751
0.958333	-135	25.1777
0.958333	-125	22.7411
0.958333	-115	28.0203
0.958333	-105	25.9898
0.958333	-95	23.5533
0.958333	-85	16.2437
0.958333	-75	15.0254
0.958333	-65	12.1827
0.958333	-55	9.3401
0.958333	-45	9.74619
0.958333	-35	6.49746
0.958333	-25	8.52792
0.958333	-15	4.06091
0.958333	-5	9.3401
0.958333	5	6.49746
0.958333	15	4.46701
0.958333	25	4.46701
0.958333	35	6.49746
0.958333	45	5.27919
0.958333	55	7.30964
0.958333	65	13.401
0.958333	75	16.6497
0.958333	85	18.6802
0.958333	95	26.3959
0.958333	105	22.7411
0.958333	115	27.2081
0.958333	125	25.9898
0.958333	135	30.0508
0.958333	145	24.7716
0.958333	155	24.3655
0.958333	165	24.3655
0.958333	175	23.5533
