# Supplementary material for: Direct observation of ultrafast symmetry reduction during internal conversion of 2-thiouracil using Coulomb explosion imaging
Source: Nat Commun. 2025 Feb 28;16:2074. doi: 10.1038/s41467-025-57083-3 (PMC11871051; doi:10.1038/s41467-025-57083-3)
Supplement: Supplementary file 2 — Source Data [file 41467_2025_57083_MOESM2_ESM.zip › SourceData_Fig4_exp_65fs.txt]

cos(#theta)	#Phi [deg]	Value
-0.958333	-175	24.7001
-0.958333	-165	17.6429
-0.958333	-155	24.7001
-0.958333	-145	31.7572
-0.958333	-135	24.7001
-0.958333	-125	28.2287
-0.958333	-115	33.5215
-0.958333	-105	28.2287
-0.958333	-95	26.4644
-0.958333	-85	33.5215
-0.958333	-75	40.5787
-0.958333	-65	26.4644
-0.958333	-55	29.9929
-0.958333	-45	29.9929
-0.958333	-35	22.9358
-0.958333	-25	38.8144
-0.958333	-15	31.7572
-0.958333	-5	38.8144
-0.958333	5	26.4644
-0.958333	15	29.9929
-0.958333	25	28.2287
-0.958333	35	31.7572
-0.958333	45	37.0501
-0.958333	55	29.9929
-0.958333	65	37.0501
-0.958333	75	38.8144
-0.958333	85	44.1073
-0.958333	95	33.5215
-0.958333	105	26.4644
-0.958333	115	28.2287
-0.958333	125	35.2858
-0.958333	135	38.8144
-0.958333	145	24.7001
-0.958333	155	24.7001
-0.958333	165	29.9929
-0.958333	175	37.0501
-0.875	-175	21.1715
-0.875	-165	15.8786
-0.875	-155	7.05716
-0.875	-145	17.6429
-0.875	-135	14.1143
-0.875	-125	5.29287
-0.875	-115	22.9358
-0.875	-105	17.6429
-0.875	-95	22.9358
-0.875	-85	35.2858
-0.875	-75	26.4644
-0.875	-65	22.9358
-0.875	-55	15.8786
-0.875	-45	17.6429
-0.875	-35	14.1143
-0.875	-25	15.8786
-0.875	-15	14.1143
-0.875	-5	7.05716
-0.875	5	12.35
-0.875	15	21.1715
-0.875	25	21.1715
-0.875	35	8.82145
-0.875	45	12.35
-0.875	55	14.1143
-0.875	65	26.4644
-0.875	75	28.2287
-0.875	85	22.9358
-0.875	95	15.8786
-0.875	105	29.9929
-0.875	115	8.82145
-0.875	125	17.6429
-0.875	135	26.4644
-0.875	145	10.5857
-0.875	155	8.82145
-0.875	165	22.9358
-0.875	175	29.9929
-0.791667	-175	24.7001
-0.791667	-165	33.5215
-0.791667	-155	22.9358
-0.791667	-145	14.1143
-0.791667	-135	5.29287
-0.791667	-125	8.82145
-0.791667	-115	10.5857
-0.791667	-105	15.8786
-0.791667	-95	19.4072
-0.791667	-85	17.6429
-0.791667	-75	12.35
-0.791667	-65	12.35
-0.791667	-55	10.5857
-0.791667	-45	8.82145
-0.791667	-35	8.82145
-0.791667	-25	19.4072
-0.791667	-15	8.82145
-0.791667	-5	26.4644
-0.791667	5	15.8786
-0.791667	15	8.82145
-0.791667	25	10.5857
-0.791667	35	12.35
-0.791667	45	10.5857
-0.791667	55	10.5857
-0.791667	65	14.1143
-0.791667	75	7.05716
-0.791667	85	10.5857
-0.791667	95	17.6429
-0.791667	105	15.8786
-0.791667	115	12.35
-0.791667	125	8.82145
-0.791667	135	19.4072
-0.791667	145	28.2287
-0.791667	155	15.8786
-0.791667	165	10.5857
-0.791667	175	21.1715
-0.708333	-175	37.0501
-0.708333	-165	24.7001
-0.708333	-155	14.1143
-0.708333	-145	10.5857
-0.708333	-135	0
-0.708333	-125	7.05716
-0.708333	-115	10.5857
-0.708333	-105	7.05716
-0.708333	-95	8.82145
-0.708333	-85	5.29287
-0.708333	-75	19.4072
-0.708333	-65	8.82145
-0.708333	-55	7.05716
-0.708333	-45	10.5857
-0.708333	-35	12.35
-0.708333	-25	24.7001
-0.708333	-15	29.9929
-0.708333	-5	29.9929
-0.708333	5	33.5215
-0.708333	15	17.6429
-0.708333	25	12.35
-0.708333	35	19.4072
-0.708333	45	14.1143
-0.708333	55	14.1143
-0.708333	65	12.35
-0.708333	75	5.29287
-0.708333	85	12.35
-0.708333	95	10.5857
-0.708333	105	15.8786
-0.708333	115	15.8786
-0.708333	125	3.52858
-0.708333	135	10.5857
-0.708333	145	7.05716
-0.708333	155	37.0501
-0.708333	165	29.9929
-0.708333	175	47.6359
-0.625	-175	59.9859
-0.625	-165	33.5215
-0.625	-155	24.7001
-0.625	-145	15.8786
-0.625	-135	8.82145
-0.625	-125	7.05716
-0.625	-115	8.82145
-0.625	-105	14.1143
-0.625	-95	12.35
-0.625	-85	7.05716
-0.625	-75	15.8786
-0.625	-65	7.05716
-0.625	-55	12.35
-0.625	-45	12.35
-0.625	-35	5.29287
-0.625	-25	31.7572
-0.625	-15	37.0501
-0.625	-5	40.5787
-0.625	5	65.2788
-0.625	15	45.8716
-0.625	25	31.7572
-0.625	35	17.6429
-0.625	45	21.1715
-0.625	55	19.4072
-0.625	65	5.29287
-0.625	75	8.82145
-0.625	85	15.8786
-0.625	95	8.82145
-0.625	105	3.52858
-0.625	115	5.29287
-0.625	125	10.5857
-0.625	135	8.82145
-0.625	145	14.1143
-0.625	155	44.1073
-0.625	165	59.9859
-0.625	175	51.1644
-0.541667	-175	65.2788
-0.541667	-165	52.9287
-0.541667	-155	21.1715
-0.541667	-145	12.35
-0.541667	-135	21.1715
-0.541667	-125	10.5857
-0.541667	-115	7.05716
-0.541667	-105	14.1143
-0.541667	-95	7.05716
-0.541667	-85	7.05716
-0.541667	-75	10.5857
-0.541667	-65	5.29287
-0.541667	-55	10.5857
-0.541667	-45	24.7001
-0.541667	-35	24.7001
-0.541667	-25	47.6359
-0.541667	-15	31.7572
-0.541667	-5	37.0501
-0.541667	5	54.693
-0.541667	15	44.1073
-0.541667	25	37.0501
-0.541667	35	19.4072
-0.541667	45	17.6429
-0.541667	55	8.82145
-0.541667	65	5.29287
-0.541667	75	10.5857
-0.541667	85	8.82145
-0.541667	95	7.05716
-0.541667	105	3.52858
-0.541667	115	14.1143
-0.541667	125	8.82145
-0.541667	135	15.8786
-0.541667	145	19.4072
-0.541667	155	44.1073
-0.541667	165	54.693
-0.541667	175	52.9287
-0.458333	-175	59.9859
-0.458333	-165	67.043
-0.458333	-155	51.1644
-0.458333	-145	14.1143
-0.458333	-135	8.82145
-0.458333	-125	7.05716
-0.458333	-115	7.05716
-0.458333	-105	3.52858
-0.458333	-95	8.82145
-0.458333	-85	7.05716
-0.458333	-75	1.76429
-0.458333	-65	10.5857
-0.458333	-55	12.35
-0.458333	-45	22.9358
-0.458333	-35	10.5857
-0.458333	-25	21.1715
-0.458333	-15	28.2287
-0.458333	-5	31.7572
-0.458333	5	37.0501
-0.458333	15	33.5215
-0.458333	25	28.2287
-0.458333	35	21.1715
-0.458333	45	10.5857
-0.458333	55	5.29287
-0.458333	65	1.76429
-0.458333	75	7.05716
-0.458333	85	1.76429
-0.458333	95	12.35
-0.458333	105	10.5857
-0.458333	115	5.29287
-0.458333	125	5.29287
-0.458333	135	14.1143
-0.458333	145	31.7572
-0.458333	155	38.8144
-0.458333	165	54.693
-0.458333	175	56.4573
-0.375	-175	47.6359
-0.375	-165	28.2287
-0.375	-155	19.4072
-0.375	-145	21.1715
-0.375	-135	5.29287
-0.375	-125	19.4072
-0.375	-115	3.52858
-0.375	-105	5.29287
-0.375	-95	5.29287
-0.375	-85	5.29287
-0.375	-75	7.05716
-0.375	-65	14.1143
-0.375	-55	5.29287
-0.375	-45	12.35
-0.375	-35	10.5857
-0.375	-25	15.8786
-0.375	-15	24.7001
-0.375	-5	17.6429
-0.375	5	10.5857
-0.375	15	29.9929
-0.375	25	17.6429
-0.375	35	15.8786
-0.375	45	14.1143
-0.375	55	7.05716
-0.375	65	5.29287
-0.375	75	7.05716
-0.375	85	5.29287
-0.375	95	7.05716
-0.375	105	14.1143
-0.375	115	15.8786
-0.375	125	14.1143
-0.375	135	7.05716
-0.375	145	12.35
-0.375	155	38.8144
-0.375	165	19.4072
-0.375	175	33.5215
-0.291667	-175	37.0501
-0.291667	-165	21.1715
-0.291667	-155	12.35
-0.291667	-145	26.4644
-0.291667	-135	17.6429
-0.291667	-125	7.05716
-0.291667	-115	3.52858
-0.291667	-105	8.82145
-0.291667	-95	3.52858
-0.291667	-85	7.05716
-0.291667	-75	5.29287
-0.291667	-65	3.52858
-0.291667	-55	14.1143
-0.291667	-45	10.5857
-0.291667	-35	12.35
-0.291667	-25	14.1143
-0.291667	-15	5.29287
-0.291667	-5	12.35
-0.291667	5	17.6429
-0.291667	15	10.5857
-0.291667	25	10.5857
-0.291667	35	3.52858
-0.291667	45	14.1143
-0.291667	55	10.5857
-0.291667	65	0
-0.291667	75	5.29287
-0.291667	85	7.05716
-0.291667	95	5.29287
-0.291667	105	5.29287
-0.291667	115	7.05716
-0.291667	125	3.52858
-0.291667	135	10.5857
-0.291667	145	14.1143
-0.291667	155	10.5857
-0.291667	165	22.9358
-0.291667	175	29.9929
-0.208333	-175	15.8786
-0.208333	-165	26.4644
-0.208333	-155	22.9358
-0.208333	-145	12.35
-0.208333	-135	15.8786
-0.208333	-125	8.82145
-0.208333	-115	5.29287
-0.208333	-105	3.52858
-0.208333	-95	5.29287
-0.208333	-85	7.05716
-0.208333	-75	5.29287
-0.208333	-65	10.5857
-0.208333	-55	8.82145
-0.208333	-45	3.52858
-0.208333	-35	8.82145
-0.208333	-25	8.82145
-0.208333	-15	5.29287
-0.208333	-5	7.05716
-0.208333	5	7.05716
-0.208333	15	10.5857
-0.208333	25	3.52858
-0.208333	35	8.82145
-0.208333	45	12.35
-0.208333	55	8.82145
-0.208333	65	12.35
-0.208333	75	8.82145
-0.208333	85	1.76429
-0.208333	95	3.52858
-0.208333	105	3.52858
-0.208333	115	5.29287
-0.208333	125	8.82145
-0.208333	135	5.29287
-0.208333	145	14.1143
-0.208333	155	15.8786
-0.208333	165	14.1143
-0.208333	175	19.4072
-0.125	-175	10.5857
-0.125	-165	5.29287
-0.125	-155	8.82145
-0.125	-145	14.1143
-0.125	-135	10.5857
-0.125	-125	3.52858
-0.125	-115	10.5857
-0.125	-105	5.29287
-0.125	-95	5.29287
-0.125	-85	1.76429
-0.125	-75	3.52858
-0.125	-65	5.29287
-0.125	-55	14.1143
-0.125	-45	10.5857
-0.125	-35	8.82145
-0.125	-25	1.76429
-0.125	-15	3.52858
-0.125	-5	3.52858
-0.125	5	5.29287
-0.125	15	3.52858
-0.125	25	7.05716
-0.125	35	12.35
-0.125	45	10.5857
-0.125	55	5.29287
-0.125	65	1.76429
-0.125	75	7.05716
-0.125	85	0
-0.125	95	3.52858
-0.125	105	7.05716
-0.125	115	7.05716
-0.125	125	8.82145
-0.125	135	12.35
-0.125	145	8.82145
-0.125	155	10.5857
-0.125	165	3.52858
-0.125	175	10.5857
-0.0416667	-175	3.52858
-0.0416667	-165	1.76429
-0.0416667	-155	5.29287
-0.0416667	-145	10.5857
-0.0416667	-135	8.82145
-0.0416667	-125	0
-0.0416667	-115	5.29287
-0.0416667	-105	7.05716
-0.0416667	-95	3.52858
-0.0416667	-85	3.52858
-0.0416667	-75	8.82145
-0.0416667	-65	1.76429
-0.0416667	-55	10.5857
-0.0416667	-45	3.52858
-0.0416667	-35	5.29287
-0.0416667	-25	5.29287
-0.0416667	-15	0
-0.0416667	-5	1.76429
-0.0416667	5	12.35
-0.0416667	15	1.76429
-0.0416667	25	1.76429
-0.0416667	35	7.05716
-0.0416667	45	5.29287
-0.0416667	55	5.29287
-0.0416667	65	5.29287
-0.0416667	75	0
-0.0416667	85	7.05716
-0.0416667	95	7.05716
-0.0416667	105	1.76429
-0.0416667	115	1.76429
-0.0416667	125	5.29287
-0.0416667	135	8.82145
-0.0416667	145	12.35
-0.0416667	155	7.05716
-0.0416667	165	12.35
-0.0416667	175	5.29287
0.0416667	-175	7.05716
0.0416667	-165	10.5857
0.0416667	-155	3.52858
0.0416667	-145	5.29287
0.0416667	-135	5.29287
0.0416667	-125	3.52858
0.0416667	-115	5.29287
0.0416667	-105	7.05716
0.0416667	-95	7.05716
0.0416667	-85	1.76429
0.0416667	-75	5.29287
0.0416667	-65	7.05716
0.0416667	-55	3.52858
0.0416667	-45	1.76429
0.0416667	-35	5.29287
0.0416667	-25	7.05716
0.0416667	-15	1.76429
0.0416667	-5	3.52858
0.0416667	5	3.52858
0.0416667	15	3.52858
0.0416667	25	1.76429
0.0416667	35	7.05716
0.0416667	45	5.29287
0.0416667	55	3.52858
0.0416667	65	1.76429
0.0416667	75	5.29287
0.0416667	85	7.05716
0.0416667	95	1.76429
0.0416667	105	10.5857
0.0416667	115	3.52858
0.0416667	125	0
0.0416667	135	8.82145
0.0416667	145	5.29287
0.0416667	155	8.82145
0.0416667	165	7.05716
0.0416667	175	5.29287
0.125	-175	12.35
0.125	-165	7.05716
0.125	-155	7.05716
0.125	-145	8.82145
0.125	-135	10.5857
0.125	-125	8.82145
0.125	-115	8.82145
0.125	-105	0
0.125	-95	7.05716
0.125	-85	5.29287
0.125	-75	1.76429
0.125	-65	8.82145
0.125	-55	1.76429
0.125	-45	5.29287
0.125	-35	1.76429
0.125	-25	0
0.125	-15	5.29287
0.125	-5	3.52858
0.125	5	3.52858
0.125	15	1.76429
0.125	25	3.52858
0.125	35	1.76429
0.125	45	5.29287
0.125	55	1.76429
0.125	65	5.29287
0.125	75	10.5857
0.125	85	1.76429
0.125	95	5.29287
0.125	105	1.76429
0.125	115	5.29287
0.125	125	10.5857
0.125	135	1.76429
0.125	145	7.05716
0.125	155	5.29287
0.125	165	0
0.125	175	8.82145
0.208333	-175	3.52858
0.208333	-165	3.52858
0.208333	-155	1.76429
0.208333	-145	1.76429
0.208333	-135	5.29287
0.208333	-125	1.76429
0.208333	-115	5.29287
0.208333	-105	12.35
0.208333	-95	5.29287
0.208333	-85	1.76429
0.208333	-75	5.29287
0.208333	-65	1.76429
0.208333	-55	10.5857
0.208333	-45	7.05716
0.208333	-35	8.82145
0.208333	-25	5.29287
0.208333	-15	3.52858
0.208333	-5	3.52858
0.208333	5	0
0.208333	15	3.52858
0.208333	25	3.52858
0.208333	35	1.76429
0.208333	45	7.05716
0.208333	55	7.05716
0.208333	65	8.82145
0.208333	75	12.35
0.208333	85	3.52858
0.208333	95	3.52858
0.208333	105	1.76429
0.208333	115	3.52858
0.208333	125	0
0.208333	135	7.05716
0.208333	145	7.05716
0.208333	155	5.29287
0.208333	165	1.76429
0.208333	175	3.52858
0.291667	-175	3.52858
0.291667	-165	5.29287
0.291667	-155	3.52858
0.291667	-145	5.29287
0.291667	-135	3.52858
0.291667	-125	8.82145
0.291667	-115	0
0.291667	-105	3.52858
0.291667	-95	3.52858
0.291667	-85	3.52858
0.291667	-75	5.29287
0.291667	-65	3.52858
0.291667	-55	7.05716
0.291667	-45	5.29287
0.291667	-35	8.82145
0.291667	-25	0
0.291667	-15	0
0.291667	-5	0
0.291667	5	1.76429
0.291667	15	5.29287
0.291667	25	0
0.291667	35	0
0.291667	45	3.52858
0.291667	55	1.76429
0.291667	65	8.82145
0.291667	75	8.82145
0.291667	85	5.29287
0.291667	95	7.05716
0.291667	105	14.1143
0.291667	115	0
0.291667	125	3.52858
0.291667	135	7.05716
0.291667	145	5.29287
0.291667	155	1.76429
0.291667	165	3.52858
0.291667	175	1.76429
0.375	-175	3.52858
0.375	-165	5.29287
0.375	-155	0
0.375	-145	1.76429
0.375	-135	10.5857
0.375	-125	1.76429
0.375	-115	5.29287
0.375	-105	12.35
0.375	-95	3.52858
0.375	-85	3.52858
0.375	-75	7.05716
0.375	-65	7.05716
0.375	-55	7.05716
0.375	-45	7.05716
0.375	-35	3.52858
0.375	-25	3.52858
0.375	-15	1.76429
0.375	-5	1.76429
0.375	5	1.76429
0.375	15	5.29287
0.375	25	1.76429
0.375	35	0
0.375	45	1.76429
0.375	55	1.76429
0.375	65	1.76429
0.375	75	5.29287
0.375	85	7.05716
0.375	95	1.76429
0.375	105	5.29287
0.375	115	5.29287
0.375	125	7.05716
0.375	135	3.52858
0.375	145	5.29287
0.375	155	3.52858
0.375	165	0
0.375	175	3.52858
0.458333	-175	0
0.458333	-165	5.29287
0.458333	-155	3.52858
0.458333	-145	1.76429
0.458333	-135	5.29287
0.458333	-125	5.29287
0.458333	-115	7.05716
0.458333	-105	12.35
0.458333	-95	12.35
0.458333	-85	7.05716
0.458333	-75	3.52858
0.458333	-65	3.52858
0.458333	-55	5.29287
0.458333	-45	1.76429
0.458333	-35	7.05716
0.458333	-25	7.05716
0.458333	-15	5.29287
0.458333	-5	3.52858
0.458333	5	0
0.458333	15	3.52858
0.458333	25	5.29287
0.458333	35	3.52858
0.458333	45	3.52858
0.458333	55	3.52858
0.458333	65	3.52858
0.458333	75	8.82145
0.458333	85	5.29287
0.458333	95	12.35
0.458333	105	12.35
0.458333	115	3.52858
0.458333	125	7.05716
0.458333	135	3.52858
0.458333	145	5.29287
0.458333	155	7.05716
0.458333	165	8.82145
0.458333	175	1.76429
0.541667	-175	1.76429
0.541667	-165	1.76429
0.541667	-155	3.52858
0.541667	-145	0
0.541667	-135	5.29287
0.541667	-125	1.76429
0.541667	-115	3.52858
0.541667	-105	10.5857
0.541667	-95	8.82145
0.541667	-85	5.29287
0.541667	-75	8.82145
0.541667	-65	1.76429
0.541667	-55	1.76429
0.541667	-45	3.52858
0.541667	-35	0
0.541667	-25	0
0.541667	-15	3.52858
0.541667	-5	3.52858
0.541667	5	0
0.541667	15	1.76429
0.541667	25	1.76429
0.541667	35	0
0.541667	45	5.29287
0.541667	55	0
0.541667	65	3.52858
0.541667	75	7.05716
0.541667	85	12.35
0.541667	95	8.82145
0.541667	105	10.5857
0.541667	115	12.35
0.541667	125	1.76429
0.541667	135	1.76429
0.541667	145	3.52858
0.541667	155	7.05716
0.541667	165	7.05716
0.541667	175	0
0.625	-175	10.5857
0.625	-165	1.76429
0.625	-155	5.29287
0.625	-145	7.05716
0.625	-135	1.76429
0.625	-125	1.76429
0.625	-115	10.5857
0.625	-105	15.8786
0.625	-95	12.35
0.625	-85	5.29287
0.625	-75	1.76429
0.625	-65	5.29287
0.625	-55	3.52858
0.625	-45	3.52858
0.625	-35	3.52858
0.625	-25	1.76429
0.625	-15	0
0.625	-5	3.52858
0.625	5	3.52858
0.625	15	3.52858
0.625	25	1.76429
0.625	35	0
0.625	45	1.76429
0.625	55	8.82145
0.625	65	1.76429
0.625	75	3.52858
0.625	85	14.1143
0.625	95	10.5857
0.625	105	12.35
0.625	115	12.35
0.625	125	7.05716
0.625	135	7.05716
0.625	145	1.76429
0.625	155	5.29287
0.625	165	3.52858
0.625	175	3.52858
0.708333	-175	5.29287
0.708333	-165	10.5857
0.708333	-155	1.76429
0.708333	-145	10.5857
0.708333	-135	8.82145
0.708333	-125	5.29287
0.708333	-115	7.05716
0.708333	-105	17.6429
0.708333	-95	8.82145
0.708333	-85	10.5857
0.708333	-75	5.29287
0.708333	-65	1.76429
0.708333	-55	5.29287
0.708333	-45	0
0.708333	-35	3.52858
0.708333	-25	1.76429
0.708333	-15	0
0.708333	-5	1.76429
0.708333	5	0
0.708333	15	5.29287
0.708333	25	1.76429
0.708333	35	0
0.708333	45	3.52858
0.708333	55	3.52858
0.708333	65	0
0.708333	75	12.35
0.708333	85	12.35
0.708333	95	21.1715
0.708333	105	19.4072
0.708333	115	10.5857
0.708333	125	14.1143
0.708333	135	8.82145
0.708333	145	5.29287
0.708333	155	12.35
0.708333	165	7.05716
0.708333	175	7.05716
0.791667	-175	1.76429
0.791667	-165	8.82145
0.791667	-155	5.29287
0.791667	-145	7.05716
0.791667	-135	1.76429
0.791667	-125	3.52858
0.791667	-115	17.6429
0.791667	-105	10.5857
0.791667	-95	12.35
0.791667	-85	15.8786
0.791667	-75	7.05716
0.791667	-65	8.82145
0.791667	-55	5.29287
0.791667	-45	1.76429
0.791667	-35	5.29287
0.791667	-25	1.76429
0.791667	-15	0
0.791667	-5	5.29287
0.791667	5	1.76429
0.791667	15	3.52858
0.791667	25	3.52858
0.791667	35	3.52858
0.791667	45	3.52858
0.791667	55	5.29287
0.791667	65	7.05716
0.791667	75	8.82145
0.791667	85	7.05716
0.791667	95	21.1715
0.791667	105	21.1715
0.791667	115	19.4072
0.791667	125	8.82145
0.791667	135	12.35
0.791667	145	3.52858
0.791667	155	3.52858
0.791667	165	7.05716
0.791667	175	1.76429
0.875	-175	0
0.875	-165	10.5857
0.875	-155	17.6429
0.875	-145	5.29287
0.875	-135	17.6429
0.875	-125	15.8786
0.875	-115	26.4644
0.875	-105	24.7001
0.875	-95	22.9358
0.875	-85	17.6429
0.875	-75	8.82145
0.875	-65	5.29287
0.875	-55	3.52858
0.875	-45	1.76429
0.875	-35	8.82145
0.875	-25	1.76429
0.875	-15	1.76429
0.875	-5	0
0.875	5	0
0.875	15	5.29287
0.875	25	3.52858
0.875	35	0
0.875	45	0
0.875	55	3.52858
0.875	65	14.1143
0.875	75	7.05716
0.875	85	14.1143
0.875	95	10.5857
0.875	105	24.7001
0.875	115	21.1715
0.875	125	28.2287
0.875	135	19.4072
0.875	145	21.1715
0.875	155	8.82145
0.875	165	7.05716
0.875	175	7.05716
0.958333	-175	14.1143
0.958333	-165	24.7001
0.958333	-155	31.7572
0.958333	-145	31.7572
0.958333	-135	35.2858
0.958333	-125	44.1073
0.958333	-115	26.4644
0.958333	-105	17.6429
0.958333	-95	19.4072
0.958333	-85	22.9358
0.958333	-75	7.05716
0.958333	-65	5.29287
0.958333	-55	10.5857
0.958333	-45	12.35
0.958333	-35	10.5857
0.958333	-25	7.05716
0.958333	-15	8.82145
0.958333	-5	7.05716
0.958333	5	1.76429
0.958333	15	12.35
0.958333	25	3.52858
0.958333	35	3.52858
0.958333	45	7.05716
0.958333	55	15.8786
0.958333	65	14.1143
0.958333	75	15.8786
0.958333	85	19.4072
0.958333	95	29.9929
0.958333	105	35.2858
0.958333	115	45.8716
0.958333	125	26.4644
0.958333	135	42.343
0.958333	145	28.2287
0.958333	155	22.9358
0.958333	165	21.1715
0.958333	175	26.4644
