# Supplementary material for: Direct observation of ultrafast symmetry reduction during internal conversion of 2-thiouracil using Coulomb explosion imaging
Source: Nat Commun. 2025 Feb 28;16:2074. doi: 10.1038/s41467-025-57083-3 (PMC11871051; doi:10.1038/s41467-025-57083-3)
Supplement: Supplementary file 2 — Source Data [file 41467_2025_57083_MOESM2_ESM.zip › SourceData_Fig4_theo_0fs.txt]

cos(#theta)	#Phi [deg]	Value
-0.958333	-175	1.92308
-0.958333	-165	1.92308
-0.958333	-155	1.92308
-0.958333	-145	0
-0.958333	-135	0
-0.958333	-125	0
-0.958333	-115	0
-0.958333	-105	17.3077
-0.958333	-95	71.1538
-0.958333	-85	159.615
-0.958333	-75	246.154
-0.958333	-65	94.2308
-0.958333	-55	115.385
-0.958333	-45	78.8462
-0.958333	-35	117.308
-0.958333	-25	76.9231
-0.958333	-15	19.2308
-0.958333	-5	21.1538
-0.958333	5	30.7692
-0.958333	15	9.61538
-0.958333	25	15.3846
-0.958333	35	15.3846
-0.958333	45	55.7692
-0.958333	55	119.231
-0.958333	65	273.077
-0.958333	75	253.846
-0.958333	85	130.769
-0.958333	95	94.2308
-0.958333	105	34.6154
-0.958333	115	48.0769
-0.958333	125	7.69231
-0.958333	135	13.4615
-0.958333	145	1.92308
-0.958333	155	0
-0.958333	165	1.92308
-0.958333	175	0
-0.875	-175	0
-0.875	-165	0
-0.875	-155	0
-0.875	-145	0
-0.875	-135	0
-0.875	-125	0
-0.875	-115	0
-0.875	-105	0
-0.875	-95	0
-0.875	-85	42.3077
-0.875	-75	78.8462
-0.875	-65	73.0769
-0.875	-55	0
-0.875	-45	0
-0.875	-35	0
-0.875	-25	0
-0.875	-15	0
-0.875	-5	0
-0.875	5	0
-0.875	15	0
-0.875	25	0
-0.875	35	0
-0.875	45	0
-0.875	55	0
-0.875	65	0
-0.875	75	0
-0.875	85	7.69231
-0.875	95	44.2308
-0.875	105	7.69231
-0.875	115	0
-0.875	125	0
-0.875	135	0
-0.875	145	0
-0.875	155	0
-0.875	165	0
-0.875	175	0
-0.791667	-175	0
-0.791667	-165	0
-0.791667	-155	0
-0.791667	-145	0
-0.791667	-135	0
-0.791667	-125	0
-0.791667	-115	0
-0.791667	-105	0
-0.791667	-95	7.69231
-0.791667	-85	51.9231
-0.791667	-75	21.1538
-0.791667	-65	5.76923
-0.791667	-55	0
-0.791667	-45	0
-0.791667	-35	0
-0.791667	-25	0
-0.791667	-15	0
-0.791667	-5	0
-0.791667	5	0
-0.791667	15	0
-0.791667	25	0
-0.791667	35	0
-0.791667	45	0
-0.791667	55	0
-0.791667	65	0
-0.791667	75	0
-0.791667	85	0
-0.791667	95	0
-0.791667	105	0
-0.791667	115	0
-0.791667	125	0
-0.791667	135	0
-0.791667	145	0
-0.791667	155	0
-0.791667	165	0
-0.791667	175	0
-0.708333	-175	0
-0.708333	-165	0
-0.708333	-155	0
-0.708333	-145	0
-0.708333	-135	0
-0.708333	-125	0
-0.708333	-115	0
-0.708333	-105	0
-0.708333	-95	3.84615
-0.708333	-85	13.4615
-0.708333	-75	11.5385
-0.708333	-65	0
-0.708333	-55	0
-0.708333	-45	0
-0.708333	-35	0
-0.708333	-25	0
-0.708333	-15	0
-0.708333	-5	0
-0.708333	5	0
-0.708333	15	0
-0.708333	25	0
-0.708333	35	0
-0.708333	45	0
-0.708333	55	0
-0.708333	65	0
-0.708333	75	0
-0.708333	85	0
-0.708333	95	0
-0.708333	105	0
-0.708333	115	0
-0.708333	125	0
-0.708333	135	0
-0.708333	145	0
-0.708333	155	0
-0.708333	165	0
-0.708333	175	0
-0.625	-175	98.0769
-0.625	-165	73.0769
-0.625	-155	19.2308
-0.625	-145	0
-0.625	-135	0
-0.625	-125	0
-0.625	-115	0
-0.625	-105	0
-0.625	-95	0
-0.625	-85	0
-0.625	-75	1.92308
-0.625	-65	0
-0.625	-55	0
-0.625	-45	0
-0.625	-35	0
-0.625	-25	0
-0.625	-15	38.4615
-0.625	-5	1.92308
-0.625	5	0
-0.625	15	0
-0.625	25	0
-0.625	35	0
-0.625	45	0
-0.625	55	0
-0.625	65	0
-0.625	75	0
-0.625	85	0
-0.625	95	0
-0.625	105	0
-0.625	115	0
-0.625	125	0
-0.625	135	0
-0.625	145	0
-0.625	155	0
-0.625	165	0
-0.625	175	15.3846
-0.541667	-175	238.462
-0.541667	-165	325
-0.541667	-155	98.0769
-0.541667	-145	0
-0.541667	-135	0
-0.541667	-125	0
-0.541667	-115	0
-0.541667	-105	0
-0.541667	-95	0
-0.541667	-85	0
-0.541667	-75	0
-0.541667	-65	0
-0.541667	-55	0
-0.541667	-45	0
-0.541667	-35	0
-0.541667	-25	0
-0.541667	-15	117.308
-0.541667	-5	132.692
-0.541667	5	94.2308
-0.541667	15	65.3846
-0.541667	25	11.5385
-0.541667	35	0
-0.541667	45	0
-0.541667	55	0
-0.541667	65	0
-0.541667	75	0
-0.541667	85	0
-0.541667	95	0
-0.541667	105	0
-0.541667	115	0
-0.541667	125	0
-0.541667	135	0
-0.541667	145	3.84615
-0.541667	155	113.462
-0.541667	165	63.4615
-0.541667	175	196.154
-0.458333	-175	117.308
-0.458333	-165	288.462
-0.458333	-155	182.692
-0.458333	-145	15.3846
-0.458333	-135	0
-0.458333	-125	0
-0.458333	-115	0
-0.458333	-105	0
-0.458333	-95	0
-0.458333	-85	0
-0.458333	-75	0
-0.458333	-65	0
-0.458333	-55	0
-0.458333	-45	0
-0.458333	-35	0
-0.458333	-25	5.76923
-0.458333	-15	103.846
-0.458333	-5	455.769
-0.458333	5	309.615
-0.458333	15	103.846
-0.458333	25	0
-0.458333	35	0
-0.458333	45	0
-0.458333	55	0
-0.458333	65	0
-0.458333	75	0
-0.458333	85	0
-0.458333	95	0
-0.458333	105	0
-0.458333	115	0
-0.458333	125	0
-0.458333	135	0
-0.458333	145	19.2308
-0.458333	155	153.846
-0.458333	165	76.9231
-0.458333	175	59.6154
-0.375	-175	5.76923
-0.375	-165	0
-0.375	-155	92.3077
-0.375	-145	44.2308
-0.375	-135	0
-0.375	-125	0
-0.375	-115	0
-0.375	-105	0
-0.375	-95	0
-0.375	-85	0
-0.375	-75	0
-0.375	-65	0
-0.375	-55	0
-0.375	-45	0
-0.375	-35	0
-0.375	-25	3.84615
-0.375	-15	123.077
-0.375	-5	328.846
-0.375	5	221.154
-0.375	15	15.3846
-0.375	25	0
-0.375	35	0
-0.375	45	0
-0.375	55	0
-0.375	65	0
-0.375	75	0
-0.375	85	0
-0.375	95	0
-0.375	105	0
-0.375	115	0
-0.375	125	0
-0.375	135	0
-0.375	145	9.61538
-0.375	155	21.1538
-0.375	165	61.5385
-0.375	175	48.0769
-0.291667	-175	0
-0.291667	-165	0
-0.291667	-155	15.3846
-0.291667	-145	13.4615
-0.291667	-135	0
-0.291667	-125	0
-0.291667	-115	0
-0.291667	-105	0
-0.291667	-95	0
-0.291667	-85	0
-0.291667	-75	0
-0.291667	-65	0
-0.291667	-55	0
-0.291667	-45	0
-0.291667	-35	0
-0.291667	-25	0
-0.291667	-15	57.6923
-0.291667	-5	80.7692
-0.291667	5	53.8462
-0.291667	15	138.462
-0.291667	25	23.0769
-0.291667	35	0
-0.291667	45	0
-0.291667	55	0
-0.291667	65	0
-0.291667	75	0
-0.291667	85	0
-0.291667	95	0
-0.291667	105	0
-0.291667	115	0
-0.291667	125	0
-0.291667	135	0
-0.291667	145	0
-0.291667	155	17.3077
-0.291667	165	5.76923
-0.291667	175	7.69231
-0.208333	-175	0
-0.208333	-165	0
-0.208333	-155	0
-0.208333	-145	0
-0.208333	-135	0
-0.208333	-125	0
-0.208333	-115	0
-0.208333	-105	0
-0.208333	-95	0
-0.208333	-85	0
-0.208333	-75	0
-0.208333	-65	0
-0.208333	-55	0
-0.208333	-45	0
-0.208333	-35	0
-0.208333	-25	0
-0.208333	-15	13.4615
-0.208333	-5	0
-0.208333	5	0
-0.208333	15	0
-0.208333	25	0
-0.208333	35	0
-0.208333	45	0
-0.208333	55	0
-0.208333	65	0
-0.208333	75	0
-0.208333	85	0
-0.208333	95	0
-0.208333	105	0
-0.208333	115	0
-0.208333	125	0
-0.208333	135	0
-0.208333	145	0
-0.208333	155	0
-0.208333	165	0
-0.208333	175	0
-0.125	-175	0
-0.125	-165	0
-0.125	-155	0
-0.125	-145	0
-0.125	-135	0
-0.125	-125	0
-0.125	-115	0
-0.125	-105	0
-0.125	-95	0
-0.125	-85	0
-0.125	-75	0
-0.125	-65	0
-0.125	-55	0
-0.125	-45	0
-0.125	-35	0
-0.125	-25	0
-0.125	-15	0
-0.125	-5	0
-0.125	5	0
-0.125	15	0
-0.125	25	0
-0.125	35	0
-0.125	45	0
-0.125	55	0
-0.125	65	0
-0.125	75	0
-0.125	85	0
-0.125	95	0
-0.125	105	0
-0.125	115	0
-0.125	125	0
-0.125	135	0
-0.125	145	0
-0.125	155	0
-0.125	165	0
-0.125	175	0
-0.0416667	-175	0
-0.0416667	-165	0
-0.0416667	-155	0
-0.0416667	-145	0
-0.0416667	-135	0
-0.0416667	-125	0
-0.0416667	-115	0
-0.0416667	-105	0
-0.0416667	-95	0
-0.0416667	-85	0
-0.0416667	-75	0
-0.0416667	-65	0
-0.0416667	-55	0
-0.0416667	-45	0
-0.0416667	-35	0
-0.0416667	-25	0
-0.0416667	-15	0
-0.0416667	-5	0
-0.0416667	5	0
-0.0416667	15	0
-0.0416667	25	0
-0.0416667	35	0
-0.0416667	45	0
-0.0416667	55	0
-0.0416667	65	0
-0.0416667	75	0
-0.0416667	85	0
-0.0416667	95	0
-0.0416667	105	0
-0.0416667	115	0
-0.0416667	125	0
-0.0416667	135	0
-0.0416667	145	0
-0.0416667	155	0
-0.0416667	165	0
-0.0416667	175	0
0.0416667	-175	0
0.0416667	-165	0
0.0416667	-155	0
0.0416667	-145	0
0.0416667	-135	0
0.0416667	-125	0
0.0416667	-115	0
0.0416667	-105	0
0.0416667	-95	0
0.0416667	-85	0
0.0416667	-75	0
0.0416667	-65	0
0.0416667	-55	0
0.0416667	-45	0
0.0416667	-35	0
0.0416667	-25	0
0.0416667	-15	0
0.0416667	-5	0
0.0416667	5	0
0.0416667	15	0
0.0416667	25	0
0.0416667	35	0
0.0416667	45	0
0.0416667	55	0
0.0416667	65	0
0.0416667	75	0
0.0416667	85	0
0.0416667	95	0
0.0416667	105	0
0.0416667	115	0
0.0416667	125	0
0.0416667	135	0
0.0416667	145	0
0.0416667	155	0
0.0416667	165	0
0.0416667	175	0
0.125	-175	0
0.125	-165	0
0.125	-155	0
0.125	-145	0
0.125	-135	0
0.125	-125	0
0.125	-115	0
0.125	-105	0
0.125	-95	0
0.125	-85	0
0.125	-75	0
0.125	-65	0
0.125	-55	0
0.125	-45	0
0.125	-35	0
0.125	-25	0
0.125	-15	0
0.125	-5	0
0.125	5	0
0.125	15	0
0.125	25	0
0.125	35	0
0.125	45	0
0.125	55	0
0.125	65	0
0.125	75	0
0.125	85	0
0.125	95	0
0.125	105	0
0.125	115	0
0.125	125	0
0.125	135	0
0.125	145	0
0.125	155	0
0.125	165	0
0.125	175	0
0.208333	-175	0
0.208333	-165	0
0.208333	-155	0
0.208333	-145	0
0.208333	-135	0
0.208333	-125	0
0.208333	-115	0
0.208333	-105	0
0.208333	-95	0
0.208333	-85	0
0.208333	-75	0
0.208333	-65	0
0.208333	-55	0
0.208333	-45	0
0.208333	-35	0
0.208333	-25	0
0.208333	-15	0
0.208333	-5	0
0.208333	5	0
0.208333	15	0
0.208333	25	0
0.208333	35	0
0.208333	45	0
0.208333	55	0
0.208333	65	0
0.208333	75	0
0.208333	85	0
0.208333	95	0
0.208333	105	0
0.208333	115	0
0.208333	125	0
0.208333	135	0
0.208333	145	0
0.208333	155	0
0.208333	165	0
0.208333	175	0
0.291667	-175	0
0.291667	-165	0
0.291667	-155	0
0.291667	-145	0
0.291667	-135	0
0.291667	-125	0
0.291667	-115	0
0.291667	-105	0
0.291667	-95	0
0.291667	-85	0
0.291667	-75	0
0.291667	-65	0
0.291667	-55	0
0.291667	-45	0
0.291667	-35	0
0.291667	-25	0
0.291667	-15	0
0.291667	-5	0
0.291667	5	0
0.291667	15	0
0.291667	25	0
0.291667	35	0
0.291667	45	0
0.291667	55	0
0.291667	65	0
0.291667	75	0
0.291667	85	0
0.291667	95	0
0.291667	105	0
0.291667	115	0
0.291667	125	0
0.291667	135	0
0.291667	145	0
0.291667	155	0
0.291667	165	0
0.291667	175	0
0.375	-175	0
0.375	-165	0
0.375	-155	0
0.375	-145	0
0.375	-135	0
0.375	-125	0
0.375	-115	0
0.375	-105	0
0.375	-95	0
0.375	-85	0
0.375	-75	0
0.375	-65	0
0.375	-55	0
0.375	-45	0
0.375	-35	0
0.375	-25	0
0.375	-15	0
0.375	-5	0
0.375	5	0
0.375	15	0
0.375	25	0
0.375	35	0
0.375	45	0
0.375	55	0
0.375	65	0
0.375	75	0
0.375	85	0
0.375	95	0
0.375	105	0
0.375	115	0
0.375	125	0
0.375	135	0
0.375	145	0
0.375	155	0
0.375	165	0
0.375	175	0
0.458333	-175	0
0.458333	-165	0
0.458333	-155	0
0.458333	-145	0
0.458333	-135	0
0.458333	-125	0
0.458333	-115	0
0.458333	-105	0
0.458333	-95	0
0.458333	-85	0
0.458333	-75	0
0.458333	-65	0
0.458333	-55	0
0.458333	-45	0
0.458333	-35	0
0.458333	-25	0
0.458333	-15	0
0.458333	-5	0
0.458333	5	0
0.458333	15	0
0.458333	25	0
0.458333	35	0
0.458333	45	0
0.458333	55	0
0.458333	65	0
0.458333	75	0
0.458333	85	0
0.458333	95	0
0.458333	105	0
0.458333	115	0
0.458333	125	0
0.458333	135	0
0.458333	145	0
0.458333	155	0
0.458333	165	0
0.458333	175	0
0.541667	-175	0
0.541667	-165	0
0.541667	-155	0
0.541667	-145	0
0.541667	-135	0
0.541667	-125	0
0.541667	-115	0
0.541667	-105	0
0.541667	-95	0
0.541667	-85	0
0.541667	-75	0
0.541667	-65	0
0.541667	-55	0
0.541667	-45	0
0.541667	-35	0
0.541667	-25	0
0.541667	-15	0
0.541667	-5	0
0.541667	5	0
0.541667	15	0
0.541667	25	0
0.541667	35	0
0.541667	45	0
0.541667	55	0
0.541667	65	0
0.541667	75	0
0.541667	85	0
0.541667	95	0
0.541667	105	0
0.541667	115	0
0.541667	125	0
0.541667	135	0
0.541667	145	0
0.541667	155	0
0.541667	165	0
0.541667	175	0
0.625	-175	0
0.625	-165	0
0.625	-155	0
0.625	-145	0
0.625	-135	0
0.625	-125	0
0.625	-115	0
0.625	-105	0
0.625	-95	0
0.625	-85	0
0.625	-75	0
0.625	-65	0
0.625	-55	0
0.625	-45	0
0.625	-35	0
0.625	-25	0
0.625	-15	0
0.625	-5	0
0.625	5	0
0.625	15	0
0.625	25	0
0.625	35	0
0.625	45	0
0.625	55	0
0.625	65	0
0.625	75	0
0.625	85	0
0.625	95	0
0.625	105	0
0.625	115	0
0.625	125	0
0.625	135	0
0.625	145	0
0.625	155	0
0.625	165	0
0.625	175	0
0.708333	-175	0
0.708333	-165	0
0.708333	-155	0
0.708333	-145	0
0.708333	-135	0
0.708333	-125	0
0.708333	-115	0
0.708333	-105	0
0.708333	-95	0
0.708333	-85	0
0.708333	-75	0
0.708333	-65	0
0.708333	-55	0
0.708333	-45	0
0.708333	-35	0
0.708333	-25	0
0.708333	-15	0
0.708333	-5	0
0.708333	5	0
0.708333	15	0
0.708333	25	0
0.708333	35	0
0.708333	45	0
0.708333	55	0
0.708333	65	0
0.708333	75	0
0.708333	85	0
0.708333	95	11.5385
0.708333	105	0
0.708333	115	0
0.708333	125	0
0.708333	135	0
0.708333	145	0
0.708333	155	0
0.708333	165	0
0.708333	175	0
0.791667	-175	0
0.791667	-165	0
0.791667	-155	0
0.791667	-145	0
0.791667	-135	0
0.791667	-125	0
0.791667	-115	0
0.791667	-105	0
0.791667	-95	0
0.791667	-85	0
0.791667	-75	0
0.791667	-65	0
0.791667	-55	0
0.791667	-45	0
0.791667	-35	0
0.791667	-25	0
0.791667	-15	0
0.791667	-5	0
0.791667	5	0
0.791667	15	0
0.791667	25	0
0.791667	35	0
0.791667	45	0
0.791667	55	0
0.791667	65	0
0.791667	75	0
0.791667	85	17.3077
0.791667	95	25
0.791667	105	1.92308
0.791667	115	0
0.791667	125	0
0.791667	135	0
0.791667	145	0
0.791667	155	0
0.791667	165	0
0.791667	175	0
0.875	-175	0
0.875	-165	0
0.875	-155	0
0.875	-145	0
0.875	-135	0
0.875	-125	0
0.875	-115	0
0.875	-105	34.6154
0.875	-95	0
0.875	-85	0
0.875	-75	0
0.875	-65	0
0.875	-55	0
0.875	-45	0
0.875	-35	0
0.875	-25	0
0.875	-15	0
0.875	-5	0
0.875	5	0
0.875	15	0
0.875	25	0
0.875	35	0
0.875	45	0
0.875	55	0
0.875	65	0
0.875	75	11.5385
0.875	85	57.6923
0.875	95	119.231
0.875	105	21.1538
0.875	115	0
0.875	125	0
0.875	135	0
0.875	145	0
0.875	155	0
0.875	165	0
0.875	175	0
0.958333	-175	1.92308
0.958333	-165	7.69231
0.958333	-155	3.84615
0.958333	-145	5.76923
0.958333	-135	44.2308
0.958333	-125	19.2308
0.958333	-115	9.61538
0.958333	-105	115.385
0.958333	-95	232.692
0.958333	-85	213.462
0.958333	-75	84.6154
0.958333	-65	53.8462
0.958333	-55	48.0769
0.958333	-45	15.3846
0.958333	-35	3.84615
0.958333	-25	0
0.958333	-15	1.92308
0.958333	-5	19.2308
0.958333	5	15.3846
0.958333	15	15.3846
0.958333	25	9.61538
0.958333	35	5.76923
0.958333	45	9.61538
0.958333	55	28.8462
0.958333	65	61.5385
0.958333	75	134.615
0.958333	85	167.308
0.958333	95	257.692
0.958333	105	346.154
0.958333	115	153.846
0.958333	125	46.1538
0.958333	135	17.3077
0.958333	145	15.3846
0.958333	155	19.2308
0.958333	165	3.84615
0.958333	175	11.5385
