# Supplementary material for: Direct observation of ultrafast symmetry reduction during internal conversion of 2-thiouracil using Coulomb explosion imaging
Source: Nat Commun. 2025 Feb 28;16:2074. doi: 10.1038/s41467-025-57083-3 (PMC11871051; doi:10.1038/s41467-025-57083-3)
Supplement: Supplementary file 2 — Source Data [file 41467_2025_57083_MOESM2_ESM.zip › SourceData_Fig4_theo_1000fs.txt]

cos(#theta)	#Phi [deg]	Value
-0.958333	-175	7.69231
-0.958333	-165	11.5385
-0.958333	-155	9.61538
-0.958333	-145	13.4615
-0.958333	-135	15.3846
-0.958333	-125	15.3846
-0.958333	-115	26.9231
-0.958333	-105	30.7692
-0.958333	-95	94.2308
-0.958333	-85	59.6154
-0.958333	-75	59.6154
-0.958333	-65	42.3077
-0.958333	-55	61.5385
-0.958333	-45	44.2308
-0.958333	-35	3.84615
-0.958333	-25	3.84615
-0.958333	-15	3.84615
-0.958333	-5	7.69231
-0.958333	5	13.4615
-0.958333	15	19.2308
-0.958333	25	28.8462
-0.958333	35	5.76923
-0.958333	45	9.61538
-0.958333	55	38.4615
-0.958333	65	28.8462
-0.958333	75	13.4615
-0.958333	85	84.6154
-0.958333	95	96.1538
-0.958333	105	23.0769
-0.958333	115	13.4615
-0.958333	125	7.69231
-0.958333	135	9.61538
-0.958333	145	7.69231
-0.958333	155	5.76923
-0.958333	165	23.0769
-0.958333	175	25
-0.875	-175	0
-0.875	-165	0
-0.875	-155	0
-0.875	-145	0
-0.875	-135	0
-0.875	-125	0
-0.875	-115	0
-0.875	-105	1.92308
-0.875	-95	42.3077
-0.875	-85	13.4615
-0.875	-75	11.5385
-0.875	-65	17.3077
-0.875	-55	19.2308
-0.875	-45	0
-0.875	-35	0
-0.875	-25	0
-0.875	-15	0
-0.875	-5	0
-0.875	5	0
-0.875	15	0
-0.875	25	0
-0.875	35	0
-0.875	45	0
-0.875	55	0
-0.875	65	5.76923
-0.875	75	109.615
-0.875	85	94.2308
-0.875	95	55.7692
-0.875	105	17.3077
-0.875	115	9.61538
-0.875	125	7.69231
-0.875	135	0
-0.875	145	0
-0.875	155	0
-0.875	165	0
-0.875	175	0
-0.791667	-175	0
-0.791667	-165	0
-0.791667	-155	0
-0.791667	-145	0
-0.791667	-135	0
-0.791667	-125	0
-0.791667	-115	0
-0.791667	-105	0
-0.791667	-95	17.3077
-0.791667	-85	0
-0.791667	-75	17.3077
-0.791667	-65	0
-0.791667	-55	11.5385
-0.791667	-45	0
-0.791667	-35	0
-0.791667	-25	0
-0.791667	-15	0
-0.791667	-5	0
-0.791667	5	0
-0.791667	15	0
-0.791667	25	0
-0.791667	35	0
-0.791667	45	0
-0.791667	55	25
-0.791667	65	34.6154
-0.791667	75	128.846
-0.791667	85	105.769
-0.791667	95	59.6154
-0.791667	105	0
-0.791667	115	0
-0.791667	125	3.84615
-0.791667	135	9.61538
-0.791667	145	0
-0.791667	155	0
-0.791667	165	0
-0.791667	175	0
-0.708333	-175	0
-0.708333	-165	0
-0.708333	-155	0
-0.708333	-145	0
-0.708333	-135	0
-0.708333	-125	0
-0.708333	-115	0
-0.708333	-105	0
-0.708333	-95	0
-0.708333	-85	0
-0.708333	-75	17.3077
-0.708333	-65	15.3846
-0.708333	-55	13.4615
-0.708333	-45	0
-0.708333	-35	0
-0.708333	-25	3.84615
-0.708333	-15	46.1538
-0.708333	-5	61.5385
-0.708333	5	25
-0.708333	15	38.4615
-0.708333	25	15.3846
-0.708333	35	51.9231
-0.708333	45	51.9231
-0.708333	55	0
-0.708333	65	0
-0.708333	75	51.9231
-0.708333	85	44.2308
-0.708333	95	23.0769
-0.708333	105	0
-0.708333	115	0
-0.708333	125	3.84615
-0.708333	135	7.69231
-0.708333	145	0
-0.708333	155	0
-0.708333	165	0
-0.708333	175	0
-0.625	-175	1.92308
-0.625	-165	0
-0.625	-155	0
-0.625	-145	0
-0.625	-135	17.3077
-0.625	-125	19.2308
-0.625	-115	7.69231
-0.625	-105	0
-0.625	-95	0
-0.625	-85	0
-0.625	-75	17.3077
-0.625	-65	0
-0.625	-55	9.61538
-0.625	-45	0
-0.625	-35	1.92308
-0.625	-25	40.3846
-0.625	-15	51.9231
-0.625	-5	107.692
-0.625	5	132.692
-0.625	15	13.4615
-0.625	25	19.2308
-0.625	35	21.1538
-0.625	45	28.8462
-0.625	55	0
-0.625	65	0
-0.625	75	36.5385
-0.625	85	80.7692
-0.625	95	3.84615
-0.625	105	0
-0.625	115	1.92308
-0.625	125	9.61538
-0.625	135	0
-0.625	145	0
-0.625	155	0
-0.625	165	1.92308
-0.625	175	0
-0.541667	-175	7.69231
-0.541667	-165	25
-0.541667	-155	5.76923
-0.541667	-145	0
-0.541667	-135	9.61538
-0.541667	-125	0
-0.541667	-115	11.5385
-0.541667	-105	0
-0.541667	-95	0
-0.541667	-85	0
-0.541667	-75	17.3077
-0.541667	-65	0
-0.541667	-55	11.5385
-0.541667	-45	0
-0.541667	-35	25
-0.541667	-25	48.0769
-0.541667	-15	109.615
-0.541667	-5	105.769
-0.541667	5	82.6923
-0.541667	15	42.3077
-0.541667	25	11.5385
-0.541667	35	75
-0.541667	45	0
-0.541667	55	0
-0.541667	65	0
-0.541667	75	42.3077
-0.541667	85	17.3077
-0.541667	95	0
-0.541667	105	7.69231
-0.541667	115	13.4615
-0.541667	125	0
-0.541667	135	0
-0.541667	145	5.76923
-0.541667	155	28.8462
-0.541667	165	32.6923
-0.541667	175	13.4615
-0.458333	-175	15.3846
-0.458333	-165	71.1538
-0.458333	-155	32.6923
-0.458333	-145	25
-0.458333	-135	1.92308
-0.458333	-125	0
-0.458333	-115	23.0769
-0.458333	-105	21.1538
-0.458333	-95	0
-0.458333	-85	9.61538
-0.458333	-75	28.8462
-0.458333	-65	3.84615
-0.458333	-55	11.5385
-0.458333	-45	0
-0.458333	-35	0
-0.458333	-25	25
-0.458333	-15	111.538
-0.458333	-5	121.154
-0.458333	5	117.308
-0.458333	15	36.5385
-0.458333	25	0
-0.458333	35	13.4615
-0.458333	45	17.3077
-0.458333	55	0
-0.458333	65	0
-0.458333	75	15.3846
-0.458333	85	26.9231
-0.458333	95	0
-0.458333	105	30.7692
-0.458333	115	0
-0.458333	125	0
-0.458333	135	0
-0.458333	145	13.4615
-0.458333	155	86.5385
-0.458333	165	53.8462
-0.458333	175	55.7692
-0.375	-175	0
-0.375	-165	19.2308
-0.375	-155	5.76923
-0.375	-145	51.9231
-0.375	-135	25
-0.375	-125	19.2308
-0.375	-115	0
-0.375	-105	63.4615
-0.375	-95	0
-0.375	-85	0
-0.375	-75	11.5385
-0.375	-65	1.92308
-0.375	-55	36.5385
-0.375	-45	0
-0.375	-35	9.61538
-0.375	-25	11.5385
-0.375	-15	13.4615
-0.375	-5	32.6923
-0.375	5	113.462
-0.375	15	113.462
-0.375	25	48.0769
-0.375	35	34.6154
-0.375	45	15.3846
-0.375	55	0
-0.375	65	0
-0.375	75	11.5385
-0.375	85	5.76923
-0.375	95	13.4615
-0.375	105	15.3846
-0.375	115	0
-0.375	125	0
-0.375	135	9.61538
-0.375	145	94.2308
-0.375	155	111.538
-0.375	165	55.7692
-0.375	175	0
-0.291667	-175	0
-0.291667	-165	0
-0.291667	-155	11.5385
-0.291667	-145	0
-0.291667	-135	36.5385
-0.291667	-125	5.76923
-0.291667	-115	15.3846
-0.291667	-105	0
-0.291667	-95	0
-0.291667	-85	0
-0.291667	-75	0
-0.291667	-65	0
-0.291667	-55	0
-0.291667	-45	0
-0.291667	-35	28.8462
-0.291667	-25	0
-0.291667	-15	48.0769
-0.291667	-5	1.92308
-0.291667	5	17.3077
-0.291667	15	119.231
-0.291667	25	23.0769
-0.291667	35	0
-0.291667	45	0
-0.291667	55	0
-0.291667	65	0
-0.291667	75	13.4615
-0.291667	85	11.5385
-0.291667	95	0
-0.291667	105	0
-0.291667	115	0
-0.291667	125	76.9231
-0.291667	135	15.3846
-0.291667	145	155.769
-0.291667	155	86.5385
-0.291667	165	0
-0.291667	175	0
-0.208333	-175	0
-0.208333	-165	0
-0.208333	-155	1.92308
-0.208333	-145	7.69231
-0.208333	-135	25
-0.208333	-125	1.92308
-0.208333	-115	13.4615
-0.208333	-105	0
-0.208333	-95	13.4615
-0.208333	-85	0
-0.208333	-75	0
-0.208333	-65	0
-0.208333	-55	0
-0.208333	-45	0
-0.208333	-35	0
-0.208333	-25	0
-0.208333	-15	65.3846
-0.208333	-5	0
-0.208333	5	0
-0.208333	15	38.4615
-0.208333	25	17.3077
-0.208333	35	0
-0.208333	45	0
-0.208333	55	0
-0.208333	65	0
-0.208333	75	15.3846
-0.208333	85	5.76923
-0.208333	95	0
-0.208333	105	0
-0.208333	115	0
-0.208333	125	19.2308
-0.208333	135	163.462
-0.208333	145	161.538
-0.208333	155	55.7692
-0.208333	165	0
-0.208333	175	0
-0.125	-175	0
-0.125	-165	0
-0.125	-155	0
-0.125	-145	3.84615
-0.125	-135	7.69231
-0.125	-125	55.7692
-0.125	-115	34.6154
-0.125	-105	17.3077
-0.125	-95	21.1538
-0.125	-85	0
-0.125	-75	0
-0.125	-65	0
-0.125	-55	0
-0.125	-45	0
-0.125	-35	0
-0.125	-25	0
-0.125	-15	0
-0.125	-5	0
-0.125	5	0
-0.125	15	9.61538
-0.125	25	23.0769
-0.125	35	0
-0.125	45	0
-0.125	55	0
-0.125	65	0
-0.125	75	0
-0.125	85	0
-0.125	95	0
-0.125	105	0
-0.125	115	0
-0.125	125	9.61538
-0.125	135	130.769
-0.125	145	32.6923
-0.125	155	9.61538
-0.125	165	0
-0.125	175	0
-0.0416667	-175	0
-0.0416667	-165	0
-0.0416667	-155	0
-0.0416667	-145	0
-0.0416667	-135	5.76923
-0.0416667	-125	25
-0.0416667	-115	7.69231
-0.0416667	-105	21.1538
-0.0416667	-95	11.5385
-0.0416667	-85	0
-0.0416667	-75	0
-0.0416667	-65	0
-0.0416667	-55	0
-0.0416667	-45	0
-0.0416667	-35	0
-0.0416667	-25	0
-0.0416667	-15	0
-0.0416667	-5	0
-0.0416667	5	0
-0.0416667	15	5.76923
-0.0416667	25	44.2308
-0.0416667	35	0
-0.0416667	45	0
-0.0416667	55	0
-0.0416667	65	0
-0.0416667	75	0
-0.0416667	85	0
-0.0416667	95	0
-0.0416667	105	0
-0.0416667	115	0
-0.0416667	125	0
-0.0416667	135	32.6923
-0.0416667	145	17.3077
-0.0416667	155	13.4615
-0.0416667	165	0
-0.0416667	175	0
0.0416667	-175	0
0.0416667	-165	0
0.0416667	-155	0
0.0416667	-145	0
0.0416667	-135	0
0.0416667	-125	5.76923
0.0416667	-115	26.9231
0.0416667	-105	38.4615
0.0416667	-95	19.2308
0.0416667	-85	0
0.0416667	-75	0
0.0416667	-65	0
0.0416667	-55	0
0.0416667	-45	0
0.0416667	-35	0
0.0416667	-25	0
0.0416667	-15	0
0.0416667	-5	0
0.0416667	5	0
0.0416667	15	0
0.0416667	25	11.5385
0.0416667	35	0
0.0416667	45	0
0.0416667	55	0
0.0416667	65	0
0.0416667	75	0
0.0416667	85	0
0.0416667	95	0
0.0416667	105	0
0.0416667	115	0
0.0416667	125	0
0.0416667	135	0
0.0416667	145	25
0.0416667	155	5.76923
0.0416667	165	0
0.0416667	175	0
0.125	-175	0
0.125	-165	0
0.125	-155	0
0.125	-145	0
0.125	-135	17.3077
0.125	-125	21.1538
0.125	-115	1.92308
0.125	-105	15.3846
0.125	-95	30.7692
0.125	-85	0
0.125	-75	0
0.125	-65	0
0.125	-55	0
0.125	-45	0
0.125	-35	0
0.125	-25	0
0.125	-15	0
0.125	-5	0
0.125	5	0
0.125	15	0
0.125	25	0
0.125	35	0
0.125	45	0
0.125	55	0
0.125	65	0
0.125	75	0
0.125	85	0
0.125	95	0
0.125	105	0
0.125	115	26.9231
0.125	125	19.2308
0.125	135	0
0.125	145	0
0.125	155	0
0.125	165	0
0.125	175	0
0.208333	-175	0
0.208333	-165	0
0.208333	-155	0
0.208333	-145	0
0.208333	-135	3.84615
0.208333	-125	5.76923
0.208333	-115	19.2308
0.208333	-105	42.3077
0.208333	-95	1.92308
0.208333	-85	0
0.208333	-75	0
0.208333	-65	0
0.208333	-55	0
0.208333	-45	0
0.208333	-35	0
0.208333	-25	0
0.208333	-15	0
0.208333	-5	0
0.208333	5	0
0.208333	15	0
0.208333	25	0
0.208333	35	0
0.208333	45	0
0.208333	55	0
0.208333	65	0
0.208333	75	0
0.208333	85	0
0.208333	95	0
0.208333	105	0
0.208333	115	5.76923
0.208333	125	23.0769
0.208333	135	0
0.208333	145	0
0.208333	155	0
0.208333	165	0
0.208333	175	0
0.291667	-175	0
0.291667	-165	0
0.291667	-155	0
0.291667	-145	0
0.291667	-135	0
0.291667	-125	7.69231
0.291667	-115	0
0.291667	-105	17.3077
0.291667	-95	7.69231
0.291667	-85	0
0.291667	-75	0
0.291667	-65	0
0.291667	-55	0
0.291667	-45	0
0.291667	-35	0
0.291667	-25	0
0.291667	-15	0
0.291667	-5	0
0.291667	5	0
0.291667	15	0
0.291667	25	0
0.291667	35	0
0.291667	45	0
0.291667	55	0
0.291667	65	0
0.291667	75	0
0.291667	85	7.69231
0.291667	95	21.1538
0.291667	105	9.61538
0.291667	115	0
0.291667	125	25
0.291667	135	0
0.291667	145	0
0.291667	155	0
0.291667	165	0
0.291667	175	0
0.375	-175	0
0.375	-165	0
0.375	-155	0
0.375	-145	0
0.375	-135	0
0.375	-125	1.92308
0.375	-115	0
0.375	-105	7.69231
0.375	-95	5.76923
0.375	-85	0
0.375	-75	0
0.375	-65	0
0.375	-55	0
0.375	-45	0
0.375	-35	0
0.375	-25	0
0.375	-15	0
0.375	-5	0
0.375	5	0
0.375	15	0
0.375	25	0
0.375	35	0
0.375	45	0
0.375	55	0
0.375	65	0
0.375	75	0
0.375	85	5.76923
0.375	95	13.4615
0.375	105	0
0.375	115	11.5385
0.375	125	3.84615
0.375	135	0
0.375	145	0
0.375	155	0
0.375	165	0
0.375	175	0
0.458333	-175	0
0.458333	-165	0
0.458333	-155	0
0.458333	-145	0
0.458333	-135	0
0.458333	-125	0
0.458333	-115	0
0.458333	-105	42.3077
0.458333	-95	146.154
0.458333	-85	0
0.458333	-75	0
0.458333	-65	0
0.458333	-55	0
0.458333	-45	0
0.458333	-35	0
0.458333	-25	0
0.458333	-15	0
0.458333	-5	0
0.458333	5	0
0.458333	15	0
0.458333	25	0
0.458333	35	0
0.458333	45	0
0.458333	55	0
0.458333	65	0
0.458333	75	0
0.458333	85	0
0.458333	95	3.84615
0.458333	105	11.5385
0.458333	115	3.84615
0.458333	125	0
0.458333	135	0
0.458333	145	0
0.458333	155	0
0.458333	165	0
0.458333	175	0
0.541667	-175	0
0.541667	-165	0
0.541667	-155	0
0.541667	-145	0
0.541667	-135	0
0.541667	-125	0
0.541667	-115	42.3077
0.541667	-105	34.6154
0.541667	-95	59.6154
0.541667	-85	0
0.541667	-75	0
0.541667	-65	0
0.541667	-55	0
0.541667	-45	0
0.541667	-35	0
0.541667	-25	0
0.541667	-15	0
0.541667	-5	0
0.541667	5	0
0.541667	15	0
0.541667	25	0
0.541667	35	0
0.541667	45	0
0.541667	55	0
0.541667	65	0
0.541667	75	0
0.541667	85	0
0.541667	95	0
0.541667	105	0
0.541667	115	0
0.541667	125	0
0.541667	135	0
0.541667	145	0
0.541667	155	0
0.541667	165	0
0.541667	175	0
0.625	-175	0
0.625	-165	0
0.625	-155	0
0.625	-145	0
0.625	-135	0
0.625	-125	0
0.625	-115	13.4615
0.625	-105	55.7692
0.625	-95	109.615
0.625	-85	3.84615
0.625	-75	0
0.625	-65	0
0.625	-55	0
0.625	-45	0
0.625	-35	0
0.625	-25	0
0.625	-15	0
0.625	-5	0
0.625	5	0
0.625	15	0
0.625	25	0
0.625	35	0
0.625	45	0
0.625	55	0
0.625	65	0
0.625	75	0
0.625	85	19.2308
0.625	95	21.1538
0.625	105	3.84615
0.625	115	0
0.625	125	0
0.625	135	0
0.625	145	0
0.625	155	0
0.625	165	0
0.625	175	0
0.708333	-175	0
0.708333	-165	0
0.708333	-155	0
0.708333	-145	0
0.708333	-135	0
0.708333	-125	0
0.708333	-115	1.92308
0.708333	-105	80.7692
0.708333	-95	86.5385
0.708333	-85	21.1538
0.708333	-75	9.61538
0.708333	-65	0
0.708333	-55	0
0.708333	-45	0
0.708333	-35	0
0.708333	-25	0
0.708333	-15	0
0.708333	-5	0
0.708333	5	0
0.708333	15	0
0.708333	25	0
0.708333	35	0
0.708333	45	0
0.708333	55	0
0.708333	65	0
0.708333	75	0
0.708333	85	13.4615
0.708333	95	40.3846
0.708333	105	0
0.708333	115	0
0.708333	125	0
0.708333	135	0
0.708333	145	0
0.708333	155	0
0.708333	165	0
0.708333	175	0
0.791667	-175	0
0.791667	-165	0
0.791667	-155	0
0.791667	-145	0
0.791667	-135	0
0.791667	-125	0
0.791667	-115	0
0.791667	-105	30.7692
0.791667	-95	51.9231
0.791667	-85	13.4615
0.791667	-75	15.3846
0.791667	-65	0
0.791667	-55	0
0.791667	-45	0
0.791667	-35	0
0.791667	-25	0
0.791667	-15	0
0.791667	-5	0
0.791667	5	0
0.791667	15	0
0.791667	25	0
0.791667	35	0
0.791667	45	0
0.791667	55	0
0.791667	65	0
0.791667	75	1.92308
0.791667	85	32.6923
0.791667	95	34.6154
0.791667	105	7.69231
0.791667	115	0
0.791667	125	0
0.791667	135	0
0.791667	145	0
0.791667	155	0
0.791667	165	0
0.791667	175	0
0.875	-175	0
0.875	-165	0
0.875	-155	0
0.875	-145	0
0.875	-135	0
0.875	-125	0
0.875	-115	0
0.875	-105	48.0769
0.875	-95	48.0769
0.875	-85	53.8462
0.875	-75	23.0769
0.875	-65	0
0.875	-55	0
0.875	-45	0
0.875	-35	0
0.875	-25	0
0.875	-15	0
0.875	-5	0
0.875	5	0
0.875	15	0
0.875	25	0
0.875	35	0
0.875	45	0
0.875	55	0
0.875	65	9.61538
0.875	75	50
0.875	85	21.1538
0.875	95	17.3077
0.875	105	9.61538
0.875	115	115.385
0.875	125	9.61538
0.875	135	0
0.875	145	0
0.875	155	0
0.875	165	0
0.875	175	0
0.958333	-175	3.84615
0.958333	-165	3.84615
0.958333	-155	3.84615
0.958333	-145	3.84615
0.958333	-135	3.84615
0.958333	-125	15.3846
0.958333	-115	26.9231
0.958333	-105	36.5385
0.958333	-95	48.0769
0.958333	-85	101.923
0.958333	-75	59.6154
0.958333	-65	9.61538
0.958333	-55	13.4615
0.958333	-45	11.5385
0.958333	-35	7.69231
0.958333	-25	7.69231
0.958333	-15	5.76923
0.958333	-5	5.76923
0.958333	5	7.69231
0.958333	15	5.76923
0.958333	25	5.76923
0.958333	35	7.69231
0.958333	45	13.4615
0.958333	55	25
0.958333	65	5.76923
0.958333	75	42.3077
0.958333	85	44.2308
0.958333	95	51.9231
0.958333	105	69.2308
0.958333	115	36.5385
0.958333	125	7.69231
0.958333	135	3.84615
0.958333	145	5.76923
0.958333	155	1.92308
0.958333	165	1.92308
0.958333	175	3.84615
