# Supplementary material for: Direct observation of ultrafast symmetry reduction during internal conversion of 2-thiouracil using Coulomb explosion imaging
Source: Nat Commun. 2025 Feb 28;16:2074. doi: 10.1038/s41467-025-57083-3 (PMC11871051; doi:10.1038/s41467-025-57083-3)
Supplement: Supplementary file 2 — Source Data [file 41467_2025_57083_MOESM2_ESM.zip › SourceData_Fig4_theo_260fs.txt]

cos(#theta)	#Phi [deg]	Value
-0.958333	-175	1.92308
-0.958333	-165	0
-0.958333	-155	0
-0.958333	-145	1.92308
-0.958333	-135	21.1538
-0.958333	-125	3.84615
-0.958333	-115	7.69231
-0.958333	-105	7.69231
-0.958333	-95	13.4615
-0.958333	-85	44.2308
-0.958333	-75	115.385
-0.958333	-65	107.692
-0.958333	-55	76.9231
-0.958333	-45	34.6154
-0.958333	-35	26.9231
-0.958333	-25	11.5385
-0.958333	-15	15.3846
-0.958333	-5	15.3846
-0.958333	5	11.5385
-0.958333	15	9.61538
-0.958333	25	9.61538
-0.958333	35	9.61538
-0.958333	45	9.61538
-0.958333	55	11.5385
-0.958333	65	25
-0.958333	75	50
-0.958333	85	71.1538
-0.958333	95	50
-0.958333	105	42.3077
-0.958333	115	15.3846
-0.958333	125	21.1538
-0.958333	135	0
-0.958333	145	1.92308
-0.958333	155	0
-0.958333	165	1.92308
-0.958333	175	0
-0.875	-175	0
-0.875	-165	0
-0.875	-155	0
-0.875	-145	0
-0.875	-135	0
-0.875	-125	0
-0.875	-115	0
-0.875	-105	0
-0.875	-95	63.4615
-0.875	-85	101.923
-0.875	-75	109.615
-0.875	-65	23.0769
-0.875	-55	0
-0.875	-45	7.69231
-0.875	-35	15.3846
-0.875	-25	0
-0.875	-15	0
-0.875	-5	0
-0.875	5	0
-0.875	15	0
-0.875	25	0
-0.875	35	0
-0.875	45	0
-0.875	55	25
-0.875	65	92.3077
-0.875	75	98.0769
-0.875	85	130.769
-0.875	95	163.462
-0.875	105	7.69231
-0.875	115	0
-0.875	125	0
-0.875	135	0
-0.875	145	0
-0.875	155	0
-0.875	165	0
-0.875	175	0
-0.791667	-175	0
-0.791667	-165	0
-0.791667	-155	0
-0.791667	-145	0
-0.791667	-135	0
-0.791667	-125	0
-0.791667	-115	0
-0.791667	-105	0
-0.791667	-95	9.61538
-0.791667	-85	67.3077
-0.791667	-75	186.538
-0.791667	-65	13.4615
-0.791667	-55	0
-0.791667	-45	19.2308
-0.791667	-35	3.84615
-0.791667	-25	0
-0.791667	-15	0
-0.791667	-5	0
-0.791667	5	0
-0.791667	15	0
-0.791667	25	51.9231
-0.791667	35	0
-0.791667	45	0
-0.791667	55	0
-0.791667	65	15.3846
-0.791667	75	5.76923
-0.791667	85	40.3846
-0.791667	95	107.692
-0.791667	105	0
-0.791667	115	0
-0.791667	125	0
-0.791667	135	0
-0.791667	145	0
-0.791667	155	0
-0.791667	165	0
-0.791667	175	0
-0.708333	-175	0
-0.708333	-165	0
-0.708333	-155	0
-0.708333	-145	0
-0.708333	-135	0
-0.708333	-125	0
-0.708333	-115	0
-0.708333	-105	0
-0.708333	-95	3.84615
-0.708333	-85	57.6923
-0.708333	-75	26.9231
-0.708333	-65	0
-0.708333	-55	0
-0.708333	-45	0
-0.708333	-35	11.5385
-0.708333	-25	11.5385
-0.708333	-15	9.61538
-0.708333	-5	38.4615
-0.708333	5	7.69231
-0.708333	15	13.4615
-0.708333	25	25
-0.708333	35	0
-0.708333	45	0
-0.708333	55	0
-0.708333	65	36.5385
-0.708333	75	57.6923
-0.708333	85	19.2308
-0.708333	95	0
-0.708333	105	0
-0.708333	115	0
-0.708333	125	0
-0.708333	135	0
-0.708333	145	0
-0.708333	155	0
-0.708333	165	0
-0.708333	175	0
-0.625	-175	15.3846
-0.625	-165	15.3846
-0.625	-155	0
-0.625	-145	0
-0.625	-135	0
-0.625	-125	0
-0.625	-115	0
-0.625	-105	0
-0.625	-95	76.9231
-0.625	-85	15.3846
-0.625	-75	9.61538
-0.625	-65	0
-0.625	-55	17.3077
-0.625	-45	30.7692
-0.625	-35	53.8462
-0.625	-25	26.9231
-0.625	-15	17.3077
-0.625	-5	71.1538
-0.625	5	15.3846
-0.625	15	5.76923
-0.625	25	0
-0.625	35	0
-0.625	45	0
-0.625	55	0
-0.625	65	46.1538
-0.625	75	28.8462
-0.625	85	0
-0.625	95	0
-0.625	105	0
-0.625	115	0
-0.625	125	0
-0.625	135	0
-0.625	145	0
-0.625	155	0
-0.625	165	9.61538
-0.625	175	71.1538
-0.541667	-175	136.538
-0.541667	-165	90.3846
-0.541667	-155	30.7692
-0.541667	-145	0
-0.541667	-135	0
-0.541667	-125	0
-0.541667	-115	0
-0.541667	-105	0
-0.541667	-95	0
-0.541667	-85	0
-0.541667	-75	0
-0.541667	-65	0
-0.541667	-55	0
-0.541667	-45	13.4615
-0.541667	-35	0
-0.541667	-25	7.69231
-0.541667	-15	73.0769
-0.541667	-5	163.462
-0.541667	5	78.8462
-0.541667	15	44.2308
-0.541667	25	11.5385
-0.541667	35	0
-0.541667	45	0
-0.541667	55	0
-0.541667	65	13.4615
-0.541667	75	0
-0.541667	85	0
-0.541667	95	0
-0.541667	105	0
-0.541667	115	0
-0.541667	125	0
-0.541667	135	0
-0.541667	145	0
-0.541667	155	1.92308
-0.541667	165	46.1538
-0.541667	175	69.2308
-0.458333	-175	19.2308
-0.458333	-165	201.923
-0.458333	-155	107.692
-0.458333	-145	50
-0.458333	-135	21.1538
-0.458333	-125	19.2308
-0.458333	-115	0
-0.458333	-105	0
-0.458333	-95	0
-0.458333	-85	0
-0.458333	-75	0
-0.458333	-65	0
-0.458333	-55	0
-0.458333	-45	0
-0.458333	-35	0
-0.458333	-25	19.2308
-0.458333	-15	73.0769
-0.458333	-5	176.923
-0.458333	5	334.615
-0.458333	15	75
-0.458333	25	3.84615
-0.458333	35	0
-0.458333	45	0
-0.458333	55	0
-0.458333	65	0
-0.458333	75	0
-0.458333	85	0
-0.458333	95	0
-0.458333	105	0
-0.458333	115	0
-0.458333	125	0
-0.458333	135	0
-0.458333	145	30.7692
-0.458333	155	28.8462
-0.458333	165	0
-0.458333	175	150
-0.375	-175	0
-0.375	-165	67.3077
-0.375	-155	53.8462
-0.375	-145	75
-0.375	-135	13.4615
-0.375	-125	1.92308
-0.375	-115	9.61538
-0.375	-105	0
-0.375	-95	0
-0.375	-85	0
-0.375	-75	0
-0.375	-65	0
-0.375	-55	0
-0.375	-45	0
-0.375	-35	0
-0.375	-25	40.3846
-0.375	-15	50
-0.375	-5	105.769
-0.375	5	84.6154
-0.375	15	121.154
-0.375	25	19.2308
-0.375	35	0
-0.375	45	0
-0.375	55	0
-0.375	65	0
-0.375	75	0
-0.375	85	0
-0.375	95	0
-0.375	105	0
-0.375	115	0
-0.375	125	0
-0.375	135	0
-0.375	145	75
-0.375	155	0
-0.375	165	0
-0.375	175	0
-0.291667	-175	0
-0.291667	-165	9.61538
-0.291667	-155	9.61538
-0.291667	-145	3.84615
-0.291667	-135	26.9231
-0.291667	-125	0
-0.291667	-115	9.61538
-0.291667	-105	0
-0.291667	-95	0
-0.291667	-85	0
-0.291667	-75	0
-0.291667	-65	0
-0.291667	-55	0
-0.291667	-45	0
-0.291667	-35	0
-0.291667	-25	57.6923
-0.291667	-15	69.2308
-0.291667	-5	125
-0.291667	5	67.3077
-0.291667	15	15.3846
-0.291667	25	15.3846
-0.291667	35	1.92308
-0.291667	45	0
-0.291667	55	0
-0.291667	65	0
-0.291667	75	0
-0.291667	85	0
-0.291667	95	0
-0.291667	105	0
-0.291667	115	3.84615
-0.291667	125	0
-0.291667	135	23.0769
-0.291667	145	38.4615
-0.291667	155	0
-0.291667	165	0
-0.291667	175	0
-0.208333	-175	0
-0.208333	-165	0
-0.208333	-155	19.2308
-0.208333	-145	0
-0.208333	-135	40.3846
-0.208333	-125	5.76923
-0.208333	-115	5.76923
-0.208333	-105	0
-0.208333	-95	0
-0.208333	-85	0
-0.208333	-75	0
-0.208333	-65	0
-0.208333	-55	0
-0.208333	-45	0
-0.208333	-35	0
-0.208333	-25	36.5385
-0.208333	-15	23.0769
-0.208333	-5	34.6154
-0.208333	5	1.92308
-0.208333	15	21.1538
-0.208333	25	0
-0.208333	35	13.4615
-0.208333	45	0
-0.208333	55	0
-0.208333	65	0
-0.208333	75	0
-0.208333	85	0
-0.208333	95	0
-0.208333	105	0
-0.208333	115	15.3846
-0.208333	125	0
-0.208333	135	82.6923
-0.208333	145	38.4615
-0.208333	155	0
-0.208333	165	0
-0.208333	175	0
-0.125	-175	0
-0.125	-165	0
-0.125	-155	19.2308
-0.125	-145	1.92308
-0.125	-135	0
-0.125	-125	28.8462
-0.125	-115	0
-0.125	-105	0
-0.125	-95	0
-0.125	-85	0
-0.125	-75	0
-0.125	-65	0
-0.125	-55	0
-0.125	-45	0
-0.125	-35	0
-0.125	-25	0
-0.125	-15	0
-0.125	-5	0
-0.125	5	0
-0.125	15	0
-0.125	25	0
-0.125	35	19.2308
-0.125	45	3.84615
-0.125	55	0
-0.125	65	0
-0.125	75	0
-0.125	85	0
-0.125	95	0
-0.125	105	0
-0.125	115	11.5385
-0.125	125	36.5385
-0.125	135	109.615
-0.125	145	11.5385
-0.125	155	0
-0.125	165	0
-0.125	175	0
-0.0416667	-175	0
-0.0416667	-165	0
-0.0416667	-155	0
-0.0416667	-145	34.6154
-0.0416667	-135	53.8462
-0.0416667	-125	71.1538
-0.0416667	-115	0
-0.0416667	-105	0
-0.0416667	-95	0
-0.0416667	-85	0
-0.0416667	-75	0
-0.0416667	-65	0
-0.0416667	-55	0
-0.0416667	-45	0
-0.0416667	-35	0
-0.0416667	-25	0
-0.0416667	-15	0
-0.0416667	-5	0
-0.0416667	5	0
-0.0416667	15	0
-0.0416667	25	0
-0.0416667	35	1.92308
-0.0416667	45	34.6154
-0.0416667	55	0
-0.0416667	65	0
-0.0416667	75	0
-0.0416667	85	0
-0.0416667	95	0
-0.0416667	105	0
-0.0416667	115	42.3077
-0.0416667	125	38.4615
-0.0416667	135	98.0769
-0.0416667	145	1.92308
-0.0416667	155	0
-0.0416667	165	0
-0.0416667	175	0
0.0416667	-175	0
0.0416667	-165	0
0.0416667	-155	0
0.0416667	-145	0
0.0416667	-135	0
0.0416667	-125	30.7692
0.0416667	-115	0
0.0416667	-105	0
0.0416667	-95	0
0.0416667	-85	0
0.0416667	-75	0
0.0416667	-65	0
0.0416667	-55	0
0.0416667	-45	0
0.0416667	-35	0
0.0416667	-25	0
0.0416667	-15	0
0.0416667	-5	0
0.0416667	5	0
0.0416667	15	0
0.0416667	25	0
0.0416667	35	0
0.0416667	45	7.69231
0.0416667	55	0
0.0416667	65	0
0.0416667	75	0
0.0416667	85	0
0.0416667	95	0
0.0416667	105	0
0.0416667	115	25
0.0416667	125	28.8462
0.0416667	135	19.2308
0.0416667	145	0
0.0416667	155	0
0.0416667	165	0
0.0416667	175	0
0.125	-175	0
0.125	-165	0
0.125	-155	0
0.125	-145	0
0.125	-135	0
0.125	-125	7.69231
0.125	-115	15.3846
0.125	-105	1.92308
0.125	-95	0
0.125	-85	0
0.125	-75	0
0.125	-65	0
0.125	-55	0
0.125	-45	0
0.125	-35	0
0.125	-25	0
0.125	-15	0
0.125	-5	0
0.125	5	0
0.125	15	0
0.125	25	0
0.125	35	0
0.125	45	0
0.125	55	0
0.125	65	0
0.125	75	0
0.125	85	0
0.125	95	0
0.125	105	0
0.125	115	0
0.125	125	38.4615
0.125	135	0
0.125	145	0
0.125	155	0
0.125	165	0
0.125	175	0
0.208333	-175	0
0.208333	-165	0
0.208333	-155	0
0.208333	-145	0
0.208333	-135	0
0.208333	-125	0
0.208333	-115	7.69231
0.208333	-105	21.1538
0.208333	-95	0
0.208333	-85	0
0.208333	-75	0
0.208333	-65	0
0.208333	-55	0
0.208333	-45	0
0.208333	-35	0
0.208333	-25	0
0.208333	-15	0
0.208333	-5	0
0.208333	5	0
0.208333	15	0
0.208333	25	0
0.208333	35	0
0.208333	45	0
0.208333	55	0
0.208333	65	0
0.208333	75	0
0.208333	85	0
0.208333	95	0
0.208333	105	0
0.208333	115	0
0.208333	125	0
0.208333	135	0
0.208333	145	0
0.208333	155	0
0.208333	165	0
0.208333	175	0
0.291667	-175	0
0.291667	-165	0
0.291667	-155	0
0.291667	-145	0
0.291667	-135	0
0.291667	-125	0
0.291667	-115	13.4615
0.291667	-105	44.2308
0.291667	-95	0
0.291667	-85	0
0.291667	-75	0
0.291667	-65	0
0.291667	-55	0
0.291667	-45	0
0.291667	-35	0
0.291667	-25	0
0.291667	-15	0
0.291667	-5	0
0.291667	5	0
0.291667	15	0
0.291667	25	0
0.291667	35	0
0.291667	45	0
0.291667	55	0
0.291667	65	0
0.291667	75	0
0.291667	85	0
0.291667	95	0
0.291667	105	25
0.291667	115	28.8462
0.291667	125	0
0.291667	135	0
0.291667	145	0
0.291667	155	0
0.291667	165	0
0.291667	175	0
0.375	-175	0
0.375	-165	0
0.375	-155	0
0.375	-145	0
0.375	-135	0
0.375	-125	0
0.375	-115	0
0.375	-105	32.6923
0.375	-95	0
0.375	-85	0
0.375	-75	0
0.375	-65	0
0.375	-55	0
0.375	-45	0
0.375	-35	0
0.375	-25	0
0.375	-15	0
0.375	-5	0
0.375	5	0
0.375	15	0
0.375	25	0
0.375	35	0
0.375	45	0
0.375	55	0
0.375	65	0
0.375	75	0
0.375	85	0
0.375	95	0
0.375	105	36.5385
0.375	115	17.3077
0.375	125	0
0.375	135	0
0.375	145	0
0.375	155	0
0.375	165	0
0.375	175	0
0.458333	-175	0
0.458333	-165	0
0.458333	-155	0
0.458333	-145	0
0.458333	-135	0
0.458333	-125	0
0.458333	-115	0
0.458333	-105	71.1538
0.458333	-95	44.2308
0.458333	-85	0
0.458333	-75	0
0.458333	-65	0
0.458333	-55	0
0.458333	-45	0
0.458333	-35	0
0.458333	-25	0
0.458333	-15	0
0.458333	-5	0
0.458333	5	0
0.458333	15	0
0.458333	25	0
0.458333	35	0
0.458333	45	0
0.458333	55	0
0.458333	65	0
0.458333	75	0
0.458333	85	0
0.458333	95	11.5385
0.458333	105	11.5385
0.458333	115	0
0.458333	125	0
0.458333	135	0
0.458333	145	0
0.458333	155	0
0.458333	165	0
0.458333	175	0
0.541667	-175	0
0.541667	-165	0
0.541667	-155	0
0.541667	-145	0
0.541667	-135	0
0.541667	-125	0
0.541667	-115	0
0.541667	-105	57.6923
0.541667	-95	48.0769
0.541667	-85	0
0.541667	-75	0
0.541667	-65	0
0.541667	-55	0
0.541667	-45	0
0.541667	-35	0
0.541667	-25	0
0.541667	-15	0
0.541667	-5	0
0.541667	5	0
0.541667	15	0
0.541667	25	0
0.541667	35	0
0.541667	45	0
0.541667	55	0
0.541667	65	0
0.541667	75	0
0.541667	85	0
0.541667	95	0
0.541667	105	13.4615
0.541667	115	3.84615
0.541667	125	0
0.541667	135	0
0.541667	145	0
0.541667	155	0
0.541667	165	0
0.541667	175	0
0.625	-175	0
0.625	-165	0
0.625	-155	0
0.625	-145	0
0.625	-135	0
0.625	-125	0
0.625	-115	0
0.625	-105	57.6923
0.625	-95	44.2308
0.625	-85	0
0.625	-75	0
0.625	-65	0
0.625	-55	0
0.625	-45	0
0.625	-35	0
0.625	-25	0
0.625	-15	0
0.625	-5	0
0.625	5	0
0.625	15	0
0.625	25	0
0.625	35	0
0.625	45	0
0.625	55	0
0.625	65	0
0.625	75	0
0.625	85	0
0.625	95	0
0.625	105	3.84615
0.625	115	11.5385
0.625	125	0
0.625	135	0
0.625	145	0
0.625	155	0
0.625	165	0
0.625	175	0
0.708333	-175	0
0.708333	-165	0
0.708333	-155	0
0.708333	-145	0
0.708333	-135	0
0.708333	-125	0
0.708333	-115	0
0.708333	-105	75
0.708333	-95	76.9231
0.708333	-85	11.5385
0.708333	-75	0
0.708333	-65	0
0.708333	-55	0
0.708333	-45	0
0.708333	-35	0
0.708333	-25	0
0.708333	-15	0
0.708333	-5	0
0.708333	5	0
0.708333	15	0
0.708333	25	0
0.708333	35	0
0.708333	45	0
0.708333	55	0
0.708333	65	0
0.708333	75	0
0.708333	85	0
0.708333	95	86.5385
0.708333	105	63.4615
0.708333	115	0
0.708333	125	0
0.708333	135	0
0.708333	145	0
0.708333	155	0
0.708333	165	0
0.708333	175	0
0.791667	-175	0
0.791667	-165	0
0.791667	-155	0
0.791667	-145	0
0.791667	-135	0
0.791667	-125	0
0.791667	-115	0
0.791667	-105	63.4615
0.791667	-95	17.3077
0.791667	-85	17.3077
0.791667	-75	0
0.791667	-65	0
0.791667	-55	0
0.791667	-45	0
0.791667	-35	0
0.791667	-25	0
0.791667	-15	0
0.791667	-5	0
0.791667	5	0
0.791667	15	0
0.791667	25	0
0.791667	35	0
0.791667	45	0
0.791667	55	0
0.791667	65	0
0.791667	75	0
0.791667	85	40.3846
0.791667	95	103.846
0.791667	105	28.8462
0.791667	115	0
0.791667	125	0
0.791667	135	0
0.791667	145	0
0.791667	155	0
0.791667	165	0
0.791667	175	0
0.875	-175	0
0.875	-165	0
0.875	-155	0
0.875	-145	0
0.875	-135	0
0.875	-125	0
0.875	-115	0
0.875	-105	78.8462
0.875	-95	59.6154
0.875	-85	5.76923
0.875	-75	0
0.875	-65	0
0.875	-55	0
0.875	-45	0
0.875	-35	0
0.875	-25	0
0.875	-15	0
0.875	-5	0
0.875	5	0
0.875	15	0
0.875	25	0
0.875	35	0
0.875	45	0
0.875	55	0
0.875	65	0
0.875	75	17.3077
0.875	85	75
0.875	95	73.0769
0.875	105	51.9231
0.875	115	32.6923
0.875	125	0
0.875	135	0
0.875	145	0
0.875	155	0
0.875	165	0
0.875	175	0
0.958333	-175	1.92308
0.958333	-165	1.92308
0.958333	-155	3.84615
0.958333	-145	1.92308
0.958333	-135	5.76923
0.958333	-125	11.5385
0.958333	-115	34.6154
0.958333	-105	28.8462
0.958333	-95	71.1538
0.958333	-85	48.0769
0.958333	-75	9.61538
0.958333	-65	5.76923
0.958333	-55	3.84615
0.958333	-45	3.84615
0.958333	-35	1.92308
0.958333	-25	11.5385
0.958333	-15	15.3846
0.958333	-5	5.76923
0.958333	5	3.84615
0.958333	15	5.76923
0.958333	25	3.84615
0.958333	35	7.69231
0.958333	45	11.5385
0.958333	55	15.3846
0.958333	65	75
0.958333	75	69.2308
0.958333	85	113.462
0.958333	95	198.077
0.958333	105	107.692
0.958333	115	46.1538
0.958333	125	5.76923
0.958333	135	3.84615
0.958333	145	3.84615
0.958333	155	1.92308
0.958333	165	1.92308
0.958333	175	1.92308
