# Supplementary material for: Direct observation of ultrafast symmetry reduction during internal conversion of 2-thiouracil using Coulomb explosion imaging
Source: Nat Commun. 2025 Feb 28;16:2074. doi: 10.1038/s41467-025-57083-3 (PMC11871051; doi:10.1038/s41467-025-57083-3)
Supplement: Supplementary file 2 — Source Data [file 41467_2025_57083_MOESM2_ESM.zip › SourceData_Fig5.txt]

Panel A:
Datapoints Experiment:
Data format is (x,y,yerr)

0, 2491.806, 40.63844
65, 2386.521, 85.2136
130, 2261.051 ,41.47439
260, 2291.431, 40.02322
1000, 2237.302, 27.26053

Datapoints Theory:
Data format is (x,y)

0, 2500
65, 2342.31
130, 2257.69
260, 2259.62
1000, 2226.92


Panel B:
Datapoints Experiment:
Data format is (x,y,yerr)

0, 2421.885, 77.48489
65, 2474.682, 166.9295
130, 1966.735, 79.86093
260, 1669.751, 74.37272
1000, 1811.27, 52.00853

Datapoints Theory:
Data format is (x,y)

0, 2500
65, 2498.08
130, 2015.38
260, 1700
1000, 1663.46


Panel C:
Datapoints Experiment:
Data format is (x,y,yerr)

0, 47.57145, 87.0603
65, 80.11291, 187.2166
130, 1149.148, 101.7104
260, 1514.985, 99.95217
1000, 1489.446, 68.81772

Datapoints Theory:
Data format is (x,y)

0, 0
65, 186.538
130, 794.231
260, 1400
1000, 1625
