# Supplementary material for: Direct observation of ultrafast symmetry reduction during internal conversion of 2-thiouracil using Coulomb explosion imaging
Source: Nat Commun. 2025 Feb 28;16:2074. doi: 10.1038/s41467-025-57083-3 (PMC11871051; doi:10.1038/s41467-025-57083-3)
Supplement: Supplementary file 2 — Source Data [file 41467_2025_57083_MOESM2_ESM.zip › SourceData_Fig8_0fs.txt]

Normalized Momentum p_{x}	Normalized Momentum p_{z}	Value
-1.4875	-1.4875	0
-1.4875	-1.4625	0
-1.4875	-1.4375	0
-1.4875	-1.4125	0
-1.4875	-1.3875	0
-1.4875	-1.3625	0
-1.4875	-1.3375	0
-1.4875	-1.3125	0
-1.4875	-1.2875	0
-1.4875	-1.2625	0
-1.4875	-1.2375	0
-1.4875	-1.2125	0
-1.4875	-1.1875	0
-1.4875	-1.1625	0
-1.4875	-1.1375	0
-1.4875	-1.1125	0
-1.4875	-1.0875	0
-1.4875	-1.0625	0
-1.4875	-1.0375	0
-1.4875	-1.0125	0
-1.4875	-0.9875	0
-1.4875	-0.9625	0
-1.4875	-0.9375	0
-1.4875	-0.9125	0
-1.4875	-0.8875	0
-1.4875	-0.8625	0
-1.4875	-0.8375	0
-1.4875	-0.8125	0
-1.4875	-0.7875	0
-1.4875	-0.7625	0
-1.4875	-0.7375	0
-1.4875	-0.7125	0
-1.4875	-0.6875	0
-1.4875	-0.6625	0
-1.4875	-0.6375	0
-1.4875	-0.6125	0
-1.4875	-0.5875	0
-1.4875	-0.5625	0
-1.4875	-0.5375	0
-1.4875	-0.5125	0
-1.4875	-0.4875	0
-1.4875	-0.4625	0
-1.4875	-0.4375	0
-1.4875	-0.4125	0
-1.4875	-0.3875	0
-1.4875	-0.3625	0
-1.4875	-0.3375	0
-1.4875	-0.3125	0
-1.4875	-0.2875	0
-1.4875	-0.2625	0
-1.4875	-0.2375	0
-1.4875	-0.2125	0
-1.4875	-0.1875	0
-1.4875	-0.1625	0
-1.4875	-0.1375	0
-1.4875	-0.1125	0
-1.4875	-0.0875	0
-1.4875	-0.0625	0
-1.4875	-0.0375	0
-1.4875	-0.0125	0
-1.4875	0.0125	0
-1.4875	0.0375	0
-1.4875	0.0625	0
-1.4875	0.0875	0
-1.4875	0.1125	0
-1.4875	0.1375	0
-1.4875	0.1625	0
-1.4875	0.1875	0
-1.4875	0.2125	0
-1.4875	0.2375	0
-1.4875	0.2625	0
-1.4875	0.2875	0
-1.4875	0.3125	0
-1.4875	0.3375	0
-1.4875	0.3625	0
-1.4875	0.3875	0
-1.4875	0.4125	0
-1.4875	0.4375	0
-1.4875	0.4625	0
-1.4875	0.4875	0
-1.4875	0.5125	0
-1.4875	0.5375	0
-1.4875	0.5625	0
-1.4875	0.5875	0
-1.4875	0.6125	0
-1.4875	0.6375	0
-1.4875	0.6625	0
-1.4875	0.6875	0
-1.4875	0.7125	0
-1.4875	0.7375	0
-1.4875	0.7625	0
-1.4875	0.7875	0
-1.4875	0.8125	0
-1.4875	0.8375	0
-1.4875	0.8625	0
-1.4875	0.8875	0
-1.4875	0.9125	0
-1.4875	0.9375	0
-1.4875	0.9625	0
-1.4875	0.9875	0
-1.4875	1.0125	0
-1.4875	1.0375	0
-1.4875	1.0625	0
-1.4875	1.0875	0
-1.4875	1.1125	0
-1.4875	1.1375	0
-1.4875	1.1625	0
-1.4875	1.1875	0
-1.4875	1.2125	0
-1.4875	1.2375	0
-1.4875	1.2625	0
-1.4875	1.2875	0
-1.4875	1.3125	0
-1.4875	1.3375	0
-1.4875	1.3625	0
-1.4875	1.3875	0
-1.4875	1.4125	0
-1.4875	1.4375	0
-1.4875	1.4625	0
-1.4875	1.4875	0
-1.4625	-1.4875	0
-1.4625	-1.4625	0
-1.4625	-1.4375	0
-1.4625	-1.4125	0
-1.4625	-1.3875	0
-1.4625	-1.3625	0
-1.4625	-1.3375	0
-1.4625	-1.3125	0
-1.4625	-1.2875	0
-1.4625	-1.2625	0
-1.4625	-1.2375	0
-1.4625	-1.2125	0
-1.4625	-1.1875	0
-1.4625	-1.1625	0
-1.4625	-1.1375	0
-1.4625	-1.1125	0
-1.4625	-1.0875	0
-1.4625	-1.0625	0
-1.4625	-1.0375	0
-1.4625	-1.0125	0
-1.4625	-0.9875	0
-1.4625	-0.9625	0
-1.4625	-0.9375	0
-1.4625	-0.9125	0
-1.4625	-0.8875	0
-1.4625	-0.8625	0
-1.4625	-0.8375	0
-1.4625	-0.8125	0
-1.4625	-0.7875	0
-1.4625	-0.7625	0
-1.4625	-0.7375	0
-1.4625	-0.7125	0
-1.4625	-0.6875	0
-1.4625	-0.6625	0
-1.4625	-0.6375	0
-1.4625	-0.6125	0
-1.4625	-0.5875	0
-1.4625	-0.5625	0
-1.4625	-0.5375	0
-1.4625	-0.5125	0
-1.4625	-0.4875	0
-1.4625	-0.4625	0
-1.4625	-0.4375	0
-1.4625	-0.4125	0
-1.4625	-0.3875	0
-1.4625	-0.3625	0
-1.4625	-0.3375	0
-1.4625	-0.3125	0
-1.4625	-0.2875	0
-1.4625	-0.2625	0
-1.4625	-0.2375	0
-1.4625	-0.2125	0
-1.4625	-0.1875	0
-1.4625	-0.1625	0
-1.4625	-0.1375	0
-1.4625	-0.1125	0
-1.4625	-0.0875	0
-1.4625	-0.0625	0
-1.4625	-0.0375	0
-1.4625	-0.0125	0
-1.4625	0.0125	0
-1.4625	0.0375	0
-1.4625	0.0625	0
-1.4625	0.0875	0
-1.4625	0.1125	0
-1.4625	0.1375	0
-1.4625	0.1625	0
-1.4625	0.1875	0
-1.4625	0.2125	0
-1.4625	0.2375	0
-1.4625	0.2625	0
-1.4625	0.2875	0
-1.4625	0.3125	0
-1.4625	0.3375	0
-1.4625	0.3625	0
-1.4625	0.3875	0
-1.4625	0.4125	0
-1.4625	0.4375	0
-1.4625	0.4625	0
-1.4625	0.4875	0
-1.4625	0.5125	0
-1.4625	0.5375	0
-1.4625	0.5625	0
-1.4625	0.5875	0
-1.4625	0.6125	0
-1.4625	0.6375	0
-1.4625	0.6625	0
-1.4625	0.6875	0
-1.4625	0.7125	0
-1.4625	0.7375	0
-1.4625	0.7625	0
-1.4625	0.7875	0
-1.4625	0.8125	0
-1.4625	0.8375	0
-1.4625	0.8625	0
-1.4625	0.8875	0
-1.4625	0.9125	0
-1.4625	0.9375	0
-1.4625	0.9625	0
-1.4625	0.9875	0
-1.4625	1.0125	0
-1.4625	1.0375	0
-1.4625	1.0625	0
-1.4625	1.0875	0
-1.4625	1.1125	0
-1.4625	1.1375	0
-1.4625	1.1625	0
-1.4625	1.1875	0
-1.4625	1.2125	0
-1.4625	1.2375	0
-1.4625	1.2625	0
-1.4625	1.2875	0
-1.4625	1.3125	0
-1.4625	1.3375	0
-1.4625	1.3625	0
-1.4625	1.3875	0
-1.4625	1.4125	0
-1.4625	1.4375	0
-1.4625	1.4625	0
-1.4625	1.4875	0
-1.4375	-1.4875	0
-1.4375	-1.4625	0
-1.4375	-1.4375	0
-1.4375	-1.4125	0
-1.4375	-1.3875	0
-1.4375	-1.3625	0
-1.4375	-1.3375	0
-1.4375	-1.3125	0
-1.4375	-1.2875	0
-1.4375	-1.2625	0
-1.4375	-1.2375	0
-1.4375	-1.2125	0
-1.4375	-1.1875	0
-1.4375	-1.1625	0
-1.4375	-1.1375	0
-1.4375	-1.1125	0
-1.4375	-1.0875	0
-1.4375	-1.0625	0
-1.4375	-1.0375	0
-1.4375	-1.0125	0
-1.4375	-0.9875	0
-1.4375	-0.9625	0
-1.4375	-0.9375	0
-1.4375	-0.9125	0
-1.4375	-0.8875	0
-1.4375	-0.8625	0
-1.4375	-0.8375	0
-1.4375	-0.8125	0
-1.4375	-0.7875	0
-1.4375	-0.7625	0
-1.4375	-0.7375	0
-1.4375	-0.7125	0
-1.4375	-0.6875	0
-1.4375	-0.6625	0
-1.4375	-0.6375	0
-1.4375	-0.6125	0
-1.4375	-0.5875	0
-1.4375	-0.5625	0
-1.4375	-0.5375	0
-1.4375	-0.5125	0
-1.4375	-0.4875	0
-1.4375	-0.4625	0
-1.4375	-0.4375	0
-1.4375	-0.4125	0
-1.4375	-0.3875	0
-1.4375	-0.3625	0
-1.4375	-0.3375	0
-1.4375	-0.3125	0
-1.4375	-0.2875	0
-1.4375	-0.2625	0
-1.4375	-0.2375	0
-1.4375	-0.2125	0
-1.4375	-0.1875	0
-1.4375	-0.1625	0
-1.4375	-0.1375	0
-1.4375	-0.1125	0
-1.4375	-0.0875	0
-1.4375	-0.0625	0
-1.4375	-0.0375	0
-1.4375	-0.0125	0
-1.4375	0.0125	0
-1.4375	0.0375	0
-1.4375	0.0625	0
-1.4375	0.0875	0
-1.4375	0.1125	0
-1.4375	0.1375	0
-1.4375	0.1625	0
-1.4375	0.1875	0
-1.4375	0.2125	0
-1.4375	0.2375	0
-1.4375	0.2625	0
-1.4375	0.2875	0
-1.4375	0.3125	0
-1.4375	0.3375	0
-1.4375	0.3625	0
-1.4375	0.3875	0
-1.4375	0.4125	0
-1.4375	0.4375	0
-1.4375	0.4625	0
-1.4375	0.4875	0
-1.4375	0.5125	0
-1.4375	0.5375	0
-1.4375	0.5625	0
-1.4375	0.5875	0
-1.4375	0.6125	0
-1.4375	0.6375	0
-1.4375	0.6625	0
-1.4375	0.6875	0
-1.4375	0.7125	0
-1.4375	0.7375	0
-1.4375	0.7625	0
-1.4375	0.7875	0
-1.4375	0.8125	0
-1.4375	0.8375	0
-1.4375	0.8625	0
-1.4375	0.8875	0
-1.4375	0.9125	0
-1.4375	0.9375	0
-1.4375	0.9625	0
-1.4375	0.9875	0
-1.4375	1.0125	0
-1.4375	1.0375	0
-1.4375	1.0625	0
-1.4375	1.0875	0
-1.4375	1.1125	0
-1.4375	1.1375	0
-1.4375	1.1625	0
-1.4375	1.1875	0
-1.4375	1.2125	0
-1.4375	1.2375	0
-1.4375	1.2625	0
-1.4375	1.2875	0
-1.4375	1.3125	0
-1.4375	1.3375	0
-1.4375	1.3625	0
-1.4375	1.3875	0
-1.4375	1.4125	0
-1.4375	1.4375	0
-1.4375	1.4625	0
-1.4375	1.4875	0
-1.4125	-1.4875	0
-1.4125	-1.4625	0
-1.4125	-1.4375	0
-1.4125	-1.4125	0
-1.4125	-1.3875	0
-1.4125	-1.3625	0
-1.4125	-1.3375	0
-1.4125	-1.3125	0
-1.4125	-1.2875	0
-1.4125	-1.2625	0
-1.4125	-1.2375	0
-1.4125	-1.2125	0
-1.4125	-1.1875	0
-1.4125	-1.1625	0
-1.4125	-1.1375	0
-1.4125	-1.1125	0
-1.4125	-1.0875	0
-1.4125	-1.0625	0
-1.4125	-1.0375	0
-1.4125	-1.0125	0
-1.4125	-0.9875	0
-1.4125	-0.9625	0
-1.4125	-0.9375	0
-1.4125	-0.9125	0
-1.4125	-0.8875	0
-1.4125	-0.8625	0
-1.4125	-0.8375	0
-1.4125	-0.8125	0
-1.4125	-0.7875	0
-1.4125	-0.7625	0
-1.4125	-0.7375	0
-1.4125	-0.7125	0
-1.4125	-0.6875	0
-1.4125	-0.6625	0
-1.4125	-0.6375	0
-1.4125	-0.6125	0
-1.4125	-0.5875	0
-1.4125	-0.5625	0
-1.4125	-0.5375	0
-1.4125	-0.5125	0
-1.4125	-0.4875	0
-1.4125	-0.4625	0
-1.4125	-0.4375	0
-1.4125	-0.4125	0
-1.4125	-0.3875	0
-1.4125	-0.3625	0
-1.4125	-0.3375	0
-1.4125	-0.3125	0
-1.4125	-0.2875	0
-1.4125	-0.2625	0
-1.4125	-0.2375	0
-1.4125	-0.2125	0
-1.4125	-0.1875	0
-1.4125	-0.1625	0
-1.4125	-0.1375	0
-1.4125	-0.1125	0
-1.4125	-0.0875	0
-1.4125	-0.0625	0
-1.4125	-0.0375	0
-1.4125	-0.0125	0
-1.4125	0.0125	0
-1.4125	0.0375	0
-1.4125	0.0625	0
-1.4125	0.0875	0
-1.4125	0.1125	0
-1.4125	0.1375	0
-1.4125	0.1625	0
-1.4125	0.1875	0
-1.4125	0.2125	0
-1.4125	0.2375	0
-1.4125	0.2625	0
-1.4125	0.2875	0
-1.4125	0.3125	0
-1.4125	0.3375	0
-1.4125	0.3625	0
-1.4125	0.3875	0
-1.4125	0.4125	0
-1.4125	0.4375	0
-1.4125	0.4625	0
-1.4125	0.4875	0
-1.4125	0.5125	0
-1.4125	0.5375	0
-1.4125	0.5625	0
-1.4125	0.5875	0
-1.4125	0.6125	0
-1.4125	0.6375	0
-1.4125	0.6625	0
-1.4125	0.6875	0
-1.4125	0.7125	0
-1.4125	0.7375	0
-1.4125	0.7625	0
-1.4125	0.7875	0
-1.4125	0.8125	0
-1.4125	0.8375	0
-1.4125	0.8625	0
-1.4125	0.8875	0
-1.4125	0.9125	0
-1.4125	0.9375	0
-1.4125	0.9625	0
-1.4125	0.9875	0
-1.4125	1.0125	0
-1.4125	1.0375	0
-1.4125	1.0625	0
-1.4125	1.0875	0
-1.4125	1.1125	0
-1.4125	1.1375	0
-1.4125	1.1625	0
-1.4125	1.1875	0
-1.4125	1.2125	0
-1.4125	1.2375	0
-1.4125	1.2625	0
-1.4125	1.2875	0
-1.4125	1.3125	0
-1.4125	1.3375	0
-1.4125	1.3625	0
-1.4125	1.3875	0
-1.4125	1.4125	0
-1.4125	1.4375	0
-1.4125	1.4625	0
-1.4125	1.4875	0
-1.3875	-1.4875	0
-1.3875	-1.4625	0
-1.3875	-1.4375	0
-1.3875	-1.4125	0
-1.3875	-1.3875	0
-1.3875	-1.3625	0
-1.3875	-1.3375	0
-1.3875	-1.3125	0
-1.3875	-1.2875	0
-1.3875	-1.2625	0
-1.3875	-1.2375	0
-1.3875	-1.2125	0
-1.3875	-1.1875	0
-1.3875	-1.1625	0
-1.3875	-1.1375	0
-1.3875	-1.1125	0
-1.3875	-1.0875	0
-1.3875	-1.0625	0
-1.3875	-1.0375	0
-1.3875	-1.0125	0
-1.3875	-0.9875	0
-1.3875	-0.9625	0
-1.3875	-0.9375	0
-1.3875	-0.9125	0
-1.3875	-0.8875	0
-1.3875	-0.8625	0
-1.3875	-0.8375	0
-1.3875	-0.8125	0
-1.3875	-0.7875	0
-1.3875	-0.7625	0
-1.3875	-0.7375	0
-1.3875	-0.7125	0
-1.3875	-0.6875	0
-1.3875	-0.6625	0
-1.3875	-0.6375	0
-1.3875	-0.6125	0
-1.3875	-0.5875	0
-1.3875	-0.5625	0
-1.3875	-0.5375	0
-1.3875	-0.5125	0
-1.3875	-0.4875	0
-1.3875	-0.4625	0
-1.3875	-0.4375	0
-1.3875	-0.4125	0
-1.3875	-0.3875	0
-1.3875	-0.3625	0
-1.3875	-0.3375	0
-1.3875	-0.3125	0
-1.3875	-0.2875	0
-1.3875	-0.2625	0
-1.3875	-0.2375	0
-1.3875	-0.2125	0
-1.3875	-0.1875	0
-1.3875	-0.1625	0
-1.3875	-0.1375	0
-1.3875	-0.1125	0
-1.3875	-0.0875	0
-1.3875	-0.0625	0
-1.3875	-0.0375	0
-1.3875	-0.0125	0
-1.3875	0.0125	0
-1.3875	0.0375	0
-1.3875	0.0625	0
-1.3875	0.0875	0
-1.3875	0.1125	0
-1.3875	0.1375	0
-1.3875	0.1625	0
-1.3875	0.1875	0
-1.3875	0.2125	0
-1.3875	0.2375	0
-1.3875	0.2625	0
-1.3875	0.2875	0
-1.3875	0.3125	0
-1.3875	0.3375	0
-1.3875	0.3625	0
-1.3875	0.3875	0
-1.3875	0.4125	0
-1.3875	0.4375	0
-1.3875	0.4625	0
-1.3875	0.4875	0
-1.3875	0.5125	0
-1.3875	0.5375	0
-1.3875	0.5625	0
-1.3875	0.5875	0
-1.3875	0.6125	0
-1.3875	0.6375	0
-1.3875	0.6625	0
-1.3875	0.6875	0
-1.3875	0.7125	0
-1.3875	0.7375	0
-1.3875	0.7625	0
-1.3875	0.7875	0
-1.3875	0.8125	0
-1.3875	0.8375	0
-1.3875	0.8625	0
-1.3875	0.8875	0
-1.3875	0.9125	0
-1.3875	0.9375	0
-1.3875	0.9625	0
-1.3875	0.9875	0
-1.3875	1.0125	0
-1.3875	1.0375	0
-1.3875	1.0625	0
-1.3875	1.0875	0
-1.3875	1.1125	0
-1.3875	1.1375	0
-1.3875	1.1625	0
-1.3875	1.1875	0
-1.3875	1.2125	0
-1.3875	1.2375	0
-1.3875	1.2625	0
-1.3875	1.2875	0
-1.3875	1.3125	0
-1.3875	1.3375	0
-1.3875	1.3625	0
-1.3875	1.3875	0
-1.3875	1.4125	0
-1.3875	1.4375	0
-1.3875	1.4625	0
-1.3875	1.4875	0
-1.3625	-1.4875	0
-1.3625	-1.4625	0
-1.3625	-1.4375	0
-1.3625	-1.4125	0
-1.3625	-1.3875	0
-1.3625	-1.3625	0
-1.3625	-1.3375	0
-1.3625	-1.3125	0
-1.3625	-1.2875	0
-1.3625	-1.2625	0
-1.3625	-1.2375	0
-1.3625	-1.2125	0
-1.3625	-1.1875	0
-1.3625	-1.1625	0
-1.3625	-1.1375	0
-1.3625	-1.1125	0
-1.3625	-1.0875	0
-1.3625	-1.0625	0
-1.3625	-1.0375	0
-1.3625	-1.0125	0
-1.3625	-0.9875	0
-1.3625	-0.9625	0
-1.3625	-0.9375	0
-1.3625	-0.9125	0
-1.3625	-0.8875	0
-1.3625	-0.8625	0
-1.3625	-0.8375	0
-1.3625	-0.8125	0
-1.3625	-0.7875	0
-1.3625	-0.7625	0
-1.3625	-0.7375	0
-1.3625	-0.7125	0
-1.3625	-0.6875	0
-1.3625	-0.6625	0
-1.3625	-0.6375	0
-1.3625	-0.6125	0
-1.3625	-0.5875	0
-1.3625	-0.5625	0
-1.3625	-0.5375	0
-1.3625	-0.5125	0
-1.3625	-0.4875	0
-1.3625	-0.4625	0
-1.3625	-0.4375	0
-1.3625	-0.4125	0
-1.3625	-0.3875	0
-1.3625	-0.3625	0
-1.3625	-0.3375	0
-1.3625	-0.3125	0
-1.3625	-0.2875	0
-1.3625	-0.2625	0
-1.3625	-0.2375	0
-1.3625	-0.2125	0
-1.3625	-0.1875	0
-1.3625	-0.1625	0
-1.3625	-0.1375	0
-1.3625	-0.1125	0
-1.3625	-0.0875	0
-1.3625	-0.0625	0
-1.3625	-0.0375	0
-1.3625	-0.0125	0
-1.3625	0.0125	0
-1.3625	0.0375	0
-1.3625	0.0625	0
-1.3625	0.0875	0
-1.3625	0.1125	0
-1.3625	0.1375	0
-1.3625	0.1625	0
-1.3625	0.1875	0
-1.3625	0.2125	0
-1.3625	0.2375	0
-1.3625	0.2625	0
-1.3625	0.2875	0
-1.3625	0.3125	0
-1.3625	0.3375	0
-1.3625	0.3625	0
-1.3625	0.3875	0
-1.3625	0.4125	0
-1.3625	0.4375	0
-1.3625	0.4625	0
-1.3625	0.4875	0
-1.3625	0.5125	0
-1.3625	0.5375	0
-1.3625	0.5625	0
-1.3625	0.5875	0
-1.3625	0.6125	0
-1.3625	0.6375	0
-1.3625	0.6625	0
-1.3625	0.6875	0
-1.3625	0.7125	0
-1.3625	0.7375	0
-1.3625	0.7625	0
-1.3625	0.7875	0
-1.3625	0.8125	0
-1.3625	0.8375	0
-1.3625	0.8625	0
-1.3625	0.8875	0
-1.3625	0.9125	0
-1.3625	0.9375	0
-1.3625	0.9625	0
-1.3625	0.9875	0
-1.3625	1.0125	0
-1.3625	1.0375	0
-1.3625	1.0625	0
-1.3625	1.0875	0
-1.3625	1.1125	0
-1.3625	1.1375	0
-1.3625	1.1625	0
-1.3625	1.1875	0
-1.3625	1.2125	0
-1.3625	1.2375	0
-1.3625	1.2625	0
-1.3625	1.2875	0
-1.3625	1.3125	0
-1.3625	1.3375	0
-1.3625	1.3625	0
-1.3625	1.3875	0
-1.3625	1.4125	0
-1.3625	1.4375	0
-1.3625	1.4625	0
-1.3625	1.4875	0
-1.3375	-1.4875	0
-1.3375	-1.4625	0
-1.3375	-1.4375	0
-1.3375	-1.4125	0
-1.3375	-1.3875	0
-1.3375	-1.3625	0
-1.3375	-1.3375	0
-1.3375	-1.3125	0
-1.3375	-1.2875	0
-1.3375	-1.2625	0
-1.3375	-1.2375	0
-1.3375	-1.2125	0
-1.3375	-1.1875	0
-1.3375	-1.1625	0
-1.3375	-1.1375	0
-1.3375	-1.1125	0
-1.3375	-1.0875	0
-1.3375	-1.0625	0
-1.3375	-1.0375	0
-1.3375	-1.0125	0
-1.3375	-0.9875	0
-1.3375	-0.9625	0
-1.3375	-0.9375	0
-1.3375	-0.9125	0
-1.3375	-0.8875	0
-1.3375	-0.8625	0
-1.3375	-0.8375	0
-1.3375	-0.8125	0
-1.3375	-0.7875	0
-1.3375	-0.7625	0
-1.3375	-0.7375	0
-1.3375	-0.7125	0
-1.3375	-0.6875	0
-1.3375	-0.6625	0
-1.3375	-0.6375	0
-1.3375	-0.6125	0
-1.3375	-0.5875	0
-1.3375	-0.5625	0
-1.3375	-0.5375	0
-1.3375	-0.5125	0
-1.3375	-0.4875	0
-1.3375	-0.4625	0
-1.3375	-0.4375	0
-1.3375	-0.4125	0
-1.3375	-0.3875	0
-1.3375	-0.3625	0
-1.3375	-0.3375	0
-1.3375	-0.3125	0
-1.3375	-0.2875	0
-1.3375	-0.2625	0
-1.3375	-0.2375	0
-1.3375	-0.2125	0
-1.3375	-0.1875	0
-1.3375	-0.1625	0
-1.3375	-0.1375	0
-1.3375	-0.1125	0
-1.3375	-0.0875	0
-1.3375	-0.0625	0
-1.3375	-0.0375	0
-1.3375	-0.0125	0
-1.3375	0.0125	0
-1.3375	0.0375	0
-1.3375	0.0625	0
-1.3375	0.0875	0
-1.3375	0.1125	0
-1.3375	0.1375	0
-1.3375	0.1625	0
-1.3375	0.1875	0
-1.3375	0.2125	0
-1.3375	0.2375	0
-1.3375	0.2625	0
-1.3375	0.2875	0
-1.3375	0.3125	0
-1.3375	0.3375	0
-1.3375	0.3625	0
-1.3375	0.3875	0
-1.3375	0.4125	0
-1.3375	0.4375	0
-1.3375	0.4625	0
-1.3375	0.4875	0
-1.3375	0.5125	0
-1.3375	0.5375	0
-1.3375	0.5625	0
-1.3375	0.5875	0
-1.3375	0.6125	0
-1.3375	0.6375	0
-1.3375	0.6625	0
-1.3375	0.6875	0
-1.3375	0.7125	0
-1.3375	0.7375	0
-1.3375	0.7625	0
-1.3375	0.7875	0
-1.3375	0.8125	0
-1.3375	0.8375	0
-1.3375	0.8625	0
-1.3375	0.8875	0
-1.3375	0.9125	0
-1.3375	0.9375	0
-1.3375	0.9625	0
-1.3375	0.9875	0
-1.3375	1.0125	0
-1.3375	1.0375	0
-1.3375	1.0625	0
-1.3375	1.0875	0
-1.3375	1.1125	0
-1.3375	1.1375	0
-1.3375	1.1625	0
-1.3375	1.1875	0
-1.3375	1.2125	0
-1.3375	1.2375	0
-1.3375	1.2625	0
-1.3375	1.2875	0
-1.3375	1.3125	0
-1.3375	1.3375	0
-1.3375	1.3625	0
-1.3375	1.3875	0
-1.3375	1.4125	0
-1.3375	1.4375	0
-1.3375	1.4625	0
-1.3375	1.4875	0
-1.3125	-1.4875	0
-1.3125	-1.4625	0
-1.3125	-1.4375	0
-1.3125	-1.4125	0
-1.3125	-1.3875	0
-1.3125	-1.3625	0
-1.3125	-1.3375	0
-1.3125	-1.3125	0
-1.3125	-1.2875	0
-1.3125	-1.2625	0
-1.3125	-1.2375	0
-1.3125	-1.2125	0
-1.3125	-1.1875	0
-1.3125	-1.1625	0
-1.3125	-1.1375	0
-1.3125	-1.1125	0
-1.3125	-1.0875	0
-1.3125	-1.0625	0
-1.3125	-1.0375	0
-1.3125	-1.0125	0
-1.3125	-0.9875	0
-1.3125	-0.9625	0
-1.3125	-0.9375	0
-1.3125	-0.9125	0
-1.3125	-0.8875	0
-1.3125	-0.8625	0
-1.3125	-0.8375	0
-1.3125	-0.8125	0
-1.3125	-0.7875	0
-1.3125	-0.7625	0
-1.3125	-0.7375	0
-1.3125	-0.7125	0
-1.3125	-0.6875	0
-1.3125	-0.6625	0
-1.3125	-0.6375	0
-1.3125	-0.6125	0
-1.3125	-0.5875	0
-1.3125	-0.5625	0
-1.3125	-0.5375	0
-1.3125	-0.5125	0
-1.3125	-0.4875	0
-1.3125	-0.4625	0
-1.3125	-0.4375	0
-1.3125	-0.4125	0
-1.3125	-0.3875	0
-1.3125	-0.3625	0
-1.3125	-0.3375	0
-1.3125	-0.3125	0
-1.3125	-0.2875	0
-1.3125	-0.2625	0
-1.3125	-0.2375	0
-1.3125	-0.2125	0
-1.3125	-0.1875	0
-1.3125	-0.1625	0
-1.3125	-0.1375	0
-1.3125	-0.1125	0
-1.3125	-0.0875	0
-1.3125	-0.0625	0
-1.3125	-0.0375	0
-1.3125	-0.0125	0
-1.3125	0.0125	0
-1.3125	0.0375	0
-1.3125	0.0625	0
-1.3125	0.0875	0
-1.3125	0.1125	0
-1.3125	0.1375	0
-1.3125	0.1625	0
-1.3125	0.1875	0
-1.3125	0.2125	0
-1.3125	0.2375	0
-1.3125	0.2625	0
-1.3125	0.2875	0
-1.3125	0.3125	0
-1.3125	0.3375	0
-1.3125	0.3625	0
-1.3125	0.3875	0
-1.3125	0.4125	0
-1.3125	0.4375	0
-1.3125	0.4625	0
-1.3125	0.4875	0
-1.3125	0.5125	0
-1.3125	0.5375	0
-1.3125	0.5625	0
-1.3125	0.5875	0
-1.3125	0.6125	0
-1.3125	0.6375	0
-1.3125	0.6625	0
-1.3125	0.6875	0
-1.3125	0.7125	0
-1.3125	0.7375	0
-1.3125	0.7625	0
-1.3125	0.7875	0
-1.3125	0.8125	0
-1.3125	0.8375	0
-1.3125	0.8625	0
-1.3125	0.8875	0
-1.3125	0.9125	0
-1.3125	0.9375	0
-1.3125	0.9625	0
-1.3125	0.9875	0
-1.3125	1.0125	0
-1.3125	1.0375	0
-1.3125	1.0625	0
-1.3125	1.0875	0
-1.3125	1.1125	0
-1.3125	1.1375	0
-1.3125	1.1625	0
-1.3125	1.1875	0
-1.3125	1.2125	0
-1.3125	1.2375	0
-1.3125	1.2625	0
-1.3125	1.2875	0
-1.3125	1.3125	0
-1.3125	1.3375	0
-1.3125	1.3625	0
-1.3125	1.3875	0
-1.3125	1.4125	0
-1.3125	1.4375	0
-1.3125	1.4625	0
-1.3125	1.4875	0
-1.2875	-1.4875	0
-1.2875	-1.4625	0
-1.2875	-1.4375	0
-1.2875	-1.4125	0
-1.2875	-1.3875	0
-1.2875	-1.3625	0
-1.2875	-1.3375	0
-1.2875	-1.3125	0
-1.2875	-1.2875	0
-1.2875	-1.2625	0
-1.2875	-1.2375	0
-1.2875	-1.2125	0
-1.2875	-1.1875	0
-1.2875	-1.1625	0
-1.2875	-1.1375	0
-1.2875	-1.1125	0
-1.2875	-1.0875	0
-1.2875	-1.0625	0
-1.2875	-1.0375	0
-1.2875	-1.0125	0
-1.2875	-0.9875	0
-1.2875	-0.9625	0
-1.2875	-0.9375	0
-1.2875	-0.9125	0
-1.2875	-0.8875	0
-1.2875	-0.8625	0
-1.2875	-0.8375	0
-1.2875	-0.8125	0
-1.2875	-0.7875	0
-1.2875	-0.7625	0
-1.2875	-0.7375	0
-1.2875	-0.7125	0
-1.2875	-0.6875	0
-1.2875	-0.6625	0
-1.2875	-0.6375	0
-1.2875	-0.6125	0
-1.2875	-0.5875	0
-1.2875	-0.5625	0
-1.2875	-0.5375	0
-1.2875	-0.5125	0
-1.2875	-0.4875	0
-1.2875	-0.4625	0
-1.2875	-0.4375	0
-1.2875	-0.4125	0
-1.2875	-0.3875	0
-1.2875	-0.3625	0
-1.2875	-0.3375	0
-1.2875	-0.3125	0
-1.2875	-0.2875	0
-1.2875	-0.2625	0
-1.2875	-0.2375	0
-1.2875	-0.2125	0
-1.2875	-0.1875	0
-1.2875	-0.1625	0
-1.2875	-0.1375	0
-1.2875	-0.1125	0
-1.2875	-0.0875	0
-1.2875	-0.0625	0
-1.2875	-0.0375	0
-1.2875	-0.0125	0
-1.2875	0.0125	0
-1.2875	0.0375	0
-1.2875	0.0625	0
-1.2875	0.0875	0
-1.2875	0.1125	0
-1.2875	0.1375	0
-1.2875	0.1625	0
-1.2875	0.1875	0
-1.2875	0.2125	0
-1.2875	0.2375	0
-1.2875	0.2625	0
-1.2875	0.2875	0
-1.2875	0.3125	0
-1.2875	0.3375	0
-1.2875	0.3625	0
-1.2875	0.3875	0
-1.2875	0.4125	0
-1.2875	0.4375	0
-1.2875	0.4625	0
-1.2875	0.4875	0
-1.2875	0.5125	0
-1.2875	0.5375	0
-1.2875	0.5625	0
-1.2875	0.5875	0
-1.2875	0.6125	0
-1.2875	0.6375	0
-1.2875	0.6625	0
-1.2875	0.6875	0
-1.2875	0.7125	0
-1.2875	0.7375	0
-1.2875	0.7625	0
-1.2875	0.7875	0
-1.2875	0.8125	0
-1.2875	0.8375	0
-1.2875	0.8625	0
-1.2875	0.8875	0
-1.2875	0.9125	0
-1.2875	0.9375	0
-1.2875	0.9625	0
-1.2875	0.9875	0
-1.2875	1.0125	0
-1.2875	1.0375	0
-1.2875	1.0625	0
-1.2875	1.0875	0
-1.2875	1.1125	0
-1.2875	1.1375	0
-1.2875	1.1625	0
-1.2875	1.1875	0
-1.2875	1.2125	0
-1.2875	1.2375	0
-1.2875	1.2625	0
-1.2875	1.2875	0
-1.2875	1.3125	0
-1.2875	1.3375	0
-1.2875	1.3625	0
-1.2875	1.3875	0
-1.2875	1.4125	0
-1.2875	1.4375	0
-1.2875	1.4625	0
-1.2875	1.4875	0
-1.2625	-1.4875	0
-1.2625	-1.4625	0
-1.2625	-1.4375	0
-1.2625	-1.4125	0
-1.2625	-1.3875	0
-1.2625	-1.3625	0
-1.2625	-1.3375	0
-1.2625	-1.3125	0
-1.2625	-1.2875	0
-1.2625	-1.2625	0
-1.2625	-1.2375	0
-1.2625	-1.2125	0
-1.2625	-1.1875	0
-1.2625	-1.1625	0
-1.2625	-1.1375	0
-1.2625	-1.1125	0
-1.2625	-1.0875	0
-1.2625	-1.0625	0
-1.2625	-1.0375	0
-1.2625	-1.0125	0
-1.2625	-0.9875	0
-1.2625	-0.9625	0
-1.2625	-0.9375	0
-1.2625	-0.9125	0
-1.2625	-0.8875	0
-1.2625	-0.8625	0
-1.2625	-0.8375	0
-1.2625	-0.8125	0
-1.2625	-0.7875	0
-1.2625	-0.7625	0
-1.2625	-0.7375	0
-1.2625	-0.7125	0
-1.2625	-0.6875	0
-1.2625	-0.6625	0
-1.2625	-0.6375	0
-1.2625	-0.6125	0
-1.2625	-0.5875	0
-1.2625	-0.5625	0
-1.2625	-0.5375	0
-1.2625	-0.5125	0
-1.2625	-0.4875	0
-1.2625	-0.4625	0
-1.2625	-0.4375	0
-1.2625	-0.4125	0
-1.2625	-0.3875	0
-1.2625	-0.3625	0
-1.2625	-0.3375	0
-1.2625	-0.3125	0
-1.2625	-0.2875	0
-1.2625	-0.2625	0
-1.2625	-0.2375	0
-1.2625	-0.2125	0
-1.2625	-0.1875	0
-1.2625	-0.1625	0
-1.2625	-0.1375	0
-1.2625	-0.1125	0
-1.2625	-0.0875	0
-1.2625	-0.0625	0
-1.2625	-0.0375	0
-1.2625	-0.0125	0
-1.2625	0.0125	0
-1.2625	0.0375	0
-1.2625	0.0625	0
-1.2625	0.0875	0
-1.2625	0.1125	0
-1.2625	0.1375	0
-1.2625	0.1625	0
-1.2625	0.1875	0
-1.2625	0.2125	0
-1.2625	0.2375	0
-1.2625	0.2625	0
-1.2625	0.2875	0
-1.2625	0.3125	0
-1.2625	0.3375	0
-1.2625	0.3625	0
-1.2625	0.3875	0
-1.2625	0.4125	0
-1.2625	0.4375	0
-1.2625	0.4625	0
-1.2625	0.4875	0
-1.2625	0.5125	0
-1.2625	0.5375	0
-1.2625	0.5625	0
-1.2625	0.5875	0
-1.2625	0.6125	0
-1.2625	0.6375	0
-1.2625	0.6625	0
-1.2625	0.6875	0
-1.2625	0.7125	0
-1.2625	0.7375	0
-1.2625	0.7625	0
-1.2625	0.7875	0
-1.2625	0.8125	0
-1.2625	0.8375	0
-1.2625	0.8625	0
-1.2625	0.8875	0
-1.2625	0.9125	0
-1.2625	0.9375	0
-1.2625	0.9625	0
-1.2625	0.9875	0
-1.2625	1.0125	0
-1.2625	1.0375	0
-1.2625	1.0625	0
-1.2625	1.0875	0
-1.2625	1.1125	0
-1.2625	1.1375	0
-1.2625	1.1625	0
-1.2625	1.1875	0
-1.2625	1.2125	0
-1.2625	1.2375	0
-1.2625	1.2625	0
-1.2625	1.2875	0
-1.2625	1.3125	0
-1.2625	1.3375	0
-1.2625	1.3625	0
-1.2625	1.3875	0
-1.2625	1.4125	0
-1.2625	1.4375	0
-1.2625	1.4625	0
-1.2625	1.4875	0
-1.2375	-1.4875	0
-1.2375	-1.4625	0
-1.2375	-1.4375	0
-1.2375	-1.4125	0
-1.2375	-1.3875	0
-1.2375	-1.3625	0
-1.2375	-1.3375	0
-1.2375	-1.3125	0
-1.2375	-1.2875	0
-1.2375	-1.2625	0
-1.2375	-1.2375	0
-1.2375	-1.2125	0
-1.2375	-1.1875	0
-1.2375	-1.1625	0
-1.2375	-1.1375	0
-1.2375	-1.1125	0
-1.2375	-1.0875	0
-1.2375	-1.0625	0
-1.2375	-1.0375	0
-1.2375	-1.0125	0
-1.2375	-0.9875	0
-1.2375	-0.9625	0
-1.2375	-0.9375	0
-1.2375	-0.9125	0
-1.2375	-0.8875	0
-1.2375	-0.8625	0
-1.2375	-0.8375	0
-1.2375	-0.8125	0
-1.2375	-0.7875	0
-1.2375	-0.7625	0
-1.2375	-0.7375	0
-1.2375	-0.7125	0
-1.2375	-0.6875	0
-1.2375	-0.6625	0
-1.2375	-0.6375	0
-1.2375	-0.6125	0
-1.2375	-0.5875	0
-1.2375	-0.5625	0
-1.2375	-0.5375	0
-1.2375	-0.5125	0
-1.2375	-0.4875	0
-1.2375	-0.4625	0
-1.2375	-0.4375	0
-1.2375	-0.4125	0
-1.2375	-0.3875	0
-1.2375	-0.3625	0
-1.2375	-0.3375	0
-1.2375	-0.3125	0
-1.2375	-0.2875	0
-1.2375	-0.2625	0
-1.2375	-0.2375	0
-1.2375	-0.2125	0
-1.2375	-0.1875	0
-1.2375	-0.1625	0
-1.2375	-0.1375	0
-1.2375	-0.1125	0
-1.2375	-0.0875	0
-1.2375	-0.0625	0
-1.2375	-0.0375	0
-1.2375	-0.0125	0
-1.2375	0.0125	0
-1.2375	0.0375	0
-1.2375	0.0625	0
-1.2375	0.0875	0
-1.2375	0.1125	0
-1.2375	0.1375	0
-1.2375	0.1625	0
-1.2375	0.1875	0
-1.2375	0.2125	0
-1.2375	0.2375	0
-1.2375	0.2625	0
-1.2375	0.2875	0
-1.2375	0.3125	0
-1.2375	0.3375	0
-1.2375	0.3625	0
-1.2375	0.3875	0
-1.2375	0.4125	0
-1.2375	0.4375	0
-1.2375	0.4625	0
-1.2375	0.4875	0
-1.2375	0.5125	0
-1.2375	0.5375	0
-1.2375	0.5625	0
-1.2375	0.5875	0
-1.2375	0.6125	0
-1.2375	0.6375	0
-1.2375	0.6625	0
-1.2375	0.6875	0
-1.2375	0.7125	0
-1.2375	0.7375	0
-1.2375	0.7625	0
-1.2375	0.7875	0
-1.2375	0.8125	0
-1.2375	0.8375	0
-1.2375	0.8625	0
-1.2375	0.8875	0
-1.2375	0.9125	0
-1.2375	0.9375	0
-1.2375	0.9625	0
-1.2375	0.9875	0
-1.2375	1.0125	0
-1.2375	1.0375	0
-1.2375	1.0625	0
-1.2375	1.0875	0
-1.2375	1.1125	0
-1.2375	1.1375	0
-1.2375	1.1625	0
-1.2375	1.1875	0
-1.2375	1.2125	0
-1.2375	1.2375	0
-1.2375	1.2625	0
-1.2375	1.2875	0
-1.2375	1.3125	0
-1.2375	1.3375	0
-1.2375	1.3625	0
-1.2375	1.3875	0
-1.2375	1.4125	0
-1.2375	1.4375	0
-1.2375	1.4625	0
-1.2375	1.4875	0
-1.2125	-1.4875	0
-1.2125	-1.4625	0
-1.2125	-1.4375	0
-1.2125	-1.4125	0
-1.2125	-1.3875	0
-1.2125	-1.3625	0
-1.2125	-1.3375	0
-1.2125	-1.3125	0
-1.2125	-1.2875	0
-1.2125	-1.2625	0
-1.2125	-1.2375	0
-1.2125	-1.2125	0
-1.2125	-1.1875	0
-1.2125	-1.1625	0
-1.2125	-1.1375	0
-1.2125	-1.1125	0
-1.2125	-1.0875	0
-1.2125	-1.0625	0
-1.2125	-1.0375	0
-1.2125	-1.0125	0
-1.2125	-0.9875	0
-1.2125	-0.9625	0
-1.2125	-0.9375	0
-1.2125	-0.9125	0
-1.2125	-0.8875	0
-1.2125	-0.8625	0
-1.2125	-0.8375	0
-1.2125	-0.8125	0
-1.2125	-0.7875	0
-1.2125	-0.7625	0
-1.2125	-0.7375	0
-1.2125	-0.7125	0
-1.2125	-0.6875	0
-1.2125	-0.6625	0
-1.2125	-0.6375	0
-1.2125	-0.6125	0
-1.2125	-0.5875	0
-1.2125	-0.5625	0
-1.2125	-0.5375	0
-1.2125	-0.5125	0
-1.2125	-0.4875	0
-1.2125	-0.4625	0
-1.2125	-0.4375	0
-1.2125	-0.4125	0
-1.2125	-0.3875	0
-1.2125	-0.3625	0
-1.2125	-0.3375	0
-1.2125	-0.3125	0
-1.2125	-0.2875	0
-1.2125	-0.2625	0
-1.2125	-0.2375	0
-1.2125	-0.2125	0
-1.2125	-0.1875	0
-1.2125	-0.1625	0
-1.2125	-0.1375	0
-1.2125	-0.1125	0
-1.2125	-0.0875	0
-1.2125	-0.0625	0
-1.2125	-0.0375	0
-1.2125	-0.0125	0
-1.2125	0.0125	0
-1.2125	0.0375	0
-1.2125	0.0625	0
-1.2125	0.0875	0
-1.2125	0.1125	0
-1.2125	0.1375	0
-1.2125	0.1625	0
-1.2125	0.1875	0
-1.2125	0.2125	0
-1.2125	0.2375	0
-1.2125	0.2625	0
-1.2125	0.2875	0
-1.2125	0.3125	0
-1.2125	0.3375	0
-1.2125	0.3625	0
-1.2125	0.3875	0
-1.2125	0.4125	0
-1.2125	0.4375	0
-1.2125	0.4625	0
-1.2125	0.4875	0
-1.2125	0.5125	0
-1.2125	0.5375	0
-1.2125	0.5625	0
-1.2125	0.5875	0
-1.2125	0.6125	0
-1.2125	0.6375	0
-1.2125	0.6625	0
-1.2125	0.6875	0
-1.2125	0.7125	0
-1.2125	0.7375	0
-1.2125	0.7625	0
-1.2125	0.7875	0
-1.2125	0.8125	0
-1.2125	0.8375	0
-1.2125	0.8625	0
-1.2125	0.8875	0
-1.2125	0.9125	0
-1.2125	0.9375	0
-1.2125	0.9625	0
-1.2125	0.9875	0
-1.2125	1.0125	0
-1.2125	1.0375	0
-1.2125	1.0625	0
-1.2125	1.0875	0
-1.2125	1.1125	0
-1.2125	1.1375	0
-1.2125	1.1625	0
-1.2125	1.1875	0
-1.2125	1.2125	0
-1.2125	1.2375	0
-1.2125	1.2625	0
-1.2125	1.2875	0
-1.2125	1.3125	0
-1.2125	1.3375	0
-1.2125	1.3625	0
-1.2125	1.3875	0
-1.2125	1.4125	0
-1.2125	1.4375	0
-1.2125	1.4625	0
-1.2125	1.4875	0
-1.1875	-1.4875	0
-1.1875	-1.4625	0
-1.1875	-1.4375	0
-1.1875	-1.4125	0
-1.1875	-1.3875	0
-1.1875	-1.3625	0
-1.1875	-1.3375	0
-1.1875	-1.3125	0
-1.1875	-1.2875	0
-1.1875	-1.2625	0
-1.1875	-1.2375	0
-1.1875	-1.2125	0
-1.1875	-1.1875	0
-1.1875	-1.1625	0
-1.1875	-1.1375	0
-1.1875	-1.1125	0
-1.1875	-1.0875	0
-1.1875	-1.0625	0
-1.1875	-1.0375	0
-1.1875	-1.0125	0
-1.1875	-0.9875	0
-1.1875	-0.9625	0
-1.1875	-0.9375	0
-1.1875	-0.9125	0
-1.1875	-0.8875	0
-1.1875	-0.8625	0
-1.1875	-0.8375	0
-1.1875	-0.8125	0
-1.1875	-0.7875	0
-1.1875	-0.7625	0
-1.1875	-0.7375	0
-1.1875	-0.7125	0
-1.1875	-0.6875	0
-1.1875	-0.6625	0
-1.1875	-0.6375	0
-1.1875	-0.6125	0
-1.1875	-0.5875	0
-1.1875	-0.5625	0
-1.1875	-0.5375	0
-1.1875	-0.5125	0
-1.1875	-0.4875	0
-1.1875	-0.4625	0
-1.1875	-0.4375	0
-1.1875	-0.4125	0
-1.1875	-0.3875	0
-1.1875	-0.3625	0
-1.1875	-0.3375	0
-1.1875	-0.3125	0
-1.1875	-0.2875	0
-1.1875	-0.2625	0
-1.1875	-0.2375	0
-1.1875	-0.2125	0
-1.1875	-0.1875	0
-1.1875	-0.1625	0
-1.1875	-0.1375	0
-1.1875	-0.1125	0
-1.1875	-0.0875	0
-1.1875	-0.0625	0
-1.1875	-0.0375	0
-1.1875	-0.0125	0
-1.1875	0.0125	0
-1.1875	0.0375	0
-1.1875	0.0625	0
-1.1875	0.0875	0
-1.1875	0.1125	0
-1.1875	0.1375	0
-1.1875	0.1625	0
-1.1875	0.1875	0
-1.1875	0.2125	0
-1.1875	0.2375	0
-1.1875	0.2625	0
-1.1875	0.2875	0
-1.1875	0.3125	0
-1.1875	0.3375	0
-1.1875	0.3625	0
-1.1875	0.3875	0
-1.1875	0.4125	0
-1.1875	0.4375	0
-1.1875	0.4625	0
-1.1875	0.4875	0
-1.1875	0.5125	0
-1.1875	0.5375	0
-1.1875	0.5625	0
-1.1875	0.5875	0
-1.1875	0.6125	0
-1.1875	0.6375	0
-1.1875	0.6625	0
-1.1875	0.6875	0
-1.1875	0.7125	0
-1.1875	0.7375	0
-1.1875	0.7625	0
-1.1875	0.7875	0
-1.1875	0.8125	0
-1.1875	0.8375	0
-1.1875	0.8625	0
-1.1875	0.8875	0
-1.1875	0.9125	0
-1.1875	0.9375	0
-1.1875	0.9625	0
-1.1875	0.9875	0
-1.1875	1.0125	0
-1.1875	1.0375	0
-1.1875	1.0625	0
-1.1875	1.0875	0
-1.1875	1.1125	0
-1.1875	1.1375	0
-1.1875	1.1625	0
-1.1875	1.1875	0
-1.1875	1.2125	0
-1.1875	1.2375	0
-1.1875	1.2625	0
-1.1875	1.2875	0
-1.1875	1.3125	0
-1.1875	1.3375	0
-1.1875	1.3625	0
-1.1875	1.3875	0
-1.1875	1.4125	0
-1.1875	1.4375	0
-1.1875	1.4625	0
-1.1875	1.4875	0
-1.1625	-1.4875	0
-1.1625	-1.4625	0
-1.1625	-1.4375	0
-1.1625	-1.4125	0
-1.1625	-1.3875	0
-1.1625	-1.3625	0
-1.1625	-1.3375	0
-1.1625	-1.3125	0
-1.1625	-1.2875	0
-1.1625	-1.2625	0
-1.1625	-1.2375	0
-1.1625	-1.2125	0
-1.1625	-1.1875	0
-1.1625	-1.1625	0
-1.1625	-1.1375	0
-1.1625	-1.1125	0
-1.1625	-1.0875	0
-1.1625	-1.0625	0
-1.1625	-1.0375	0
-1.1625	-1.0125	0
-1.1625	-0.9875	0
-1.1625	-0.9625	0
-1.1625	-0.9375	0
-1.1625	-0.9125	0
-1.1625	-0.8875	0
-1.1625	-0.8625	0
-1.1625	-0.8375	0
-1.1625	-0.8125	0
-1.1625	-0.7875	0
-1.1625	-0.7625	0
-1.1625	-0.7375	0
-1.1625	-0.7125	0
-1.1625	-0.6875	0
-1.1625	-0.6625	0
-1.1625	-0.6375	0
-1.1625	-0.6125	0
-1.1625	-0.5875	0
-1.1625	-0.5625	0
-1.1625	-0.5375	0
-1.1625	-0.5125	0
-1.1625	-0.4875	0
-1.1625	-0.4625	0
-1.1625	-0.4375	0
-1.1625	-0.4125	0
-1.1625	-0.3875	0
-1.1625	-0.3625	0
-1.1625	-0.3375	0
-1.1625	-0.3125	0
-1.1625	-0.2875	0
-1.1625	-0.2625	0
-1.1625	-0.2375	0
-1.1625	-0.2125	0
-1.1625	-0.1875	0
-1.1625	-0.1625	0
-1.1625	-0.1375	0
-1.1625	-0.1125	0
-1.1625	-0.0875	0
-1.1625	-0.0625	0
-1.1625	-0.0375	0
-1.1625	-0.0125	0
-1.1625	0.0125	0
-1.1625	0.0375	0
-1.1625	0.0625	0
-1.1625	0.0875	0
-1.1625	0.1125	0
-1.1625	0.1375	0
-1.1625	0.1625	0
-1.1625	0.1875	0
-1.1625	0.2125	0
-1.1625	0.2375	0
-1.1625	0.2625	0
-1.1625	0.2875	0
-1.1625	0.3125	0
-1.1625	0.3375	0
-1.1625	0.3625	0
-1.1625	0.3875	0
-1.1625	0.4125	0
-1.1625	0.4375	0
-1.1625	0.4625	0
-1.1625	0.4875	0
-1.1625	0.5125	0
-1.1625	0.5375	0
-1.1625	0.5625	0
-1.1625	0.5875	0
-1.1625	0.6125	0
-1.1625	0.6375	0
-1.1625	0.6625	0
-1.1625	0.6875	0
-1.1625	0.7125	0
-1.1625	0.7375	0
-1.1625	0.7625	0
-1.1625	0.7875	0
-1.1625	0.8125	0
-1.1625	0.8375	0
-1.1625	0.8625	0
-1.1625	0.8875	0
-1.1625	0.9125	0
-1.1625	0.9375	0
-1.1625	0.9625	0
-1.1625	0.9875	0
-1.1625	1.0125	0
-1.1625	1.0375	0
-1.1625	1.0625	0
-1.1625	1.0875	0
-1.1625	1.1125	0
-1.1625	1.1375	0
-1.1625	1.1625	0
-1.1625	1.1875	0
-1.1625	1.2125	0
-1.1625	1.2375	0
-1.1625	1.2625	0
-1.1625	1.2875	0
-1.1625	1.3125	0
-1.1625	1.3375	0
-1.1625	1.3625	0
-1.1625	1.3875	0
-1.1625	1.4125	0
-1.1625	1.4375	0
-1.1625	1.4625	0
-1.1625	1.4875	0
-1.1375	-1.4875	0
-1.1375	-1.4625	0
-1.1375	-1.4375	0
-1.1375	-1.4125	0
-1.1375	-1.3875	0
-1.1375	-1.3625	0
-1.1375	-1.3375	0
-1.1375	-1.3125	0
-1.1375	-1.2875	0
-1.1375	-1.2625	0
-1.1375	-1.2375	0
-1.1375	-1.2125	0
-1.1375	-1.1875	0
-1.1375	-1.1625	0
-1.1375	-1.1375	0
-1.1375	-1.1125	0
-1.1375	-1.0875	0
-1.1375	-1.0625	0
-1.1375	-1.0375	0
-1.1375	-1.0125	0
-1.1375	-0.9875	0
-1.1375	-0.9625	0
-1.1375	-0.9375	0
-1.1375	-0.9125	0
-1.1375	-0.8875	0
-1.1375	-0.8625	0
-1.1375	-0.8375	0
-1.1375	-0.8125	0
-1.1375	-0.7875	0
-1.1375	-0.7625	0
-1.1375	-0.7375	0
-1.1375	-0.7125	0
-1.1375	-0.6875	0
-1.1375	-0.6625	0
-1.1375	-0.6375	0
-1.1375	-0.6125	0
-1.1375	-0.5875	0
-1.1375	-0.5625	0
-1.1375	-0.5375	0
-1.1375	-0.5125	0
-1.1375	-0.4875	0
-1.1375	-0.4625	0
-1.1375	-0.4375	0
-1.1375	-0.4125	0
-1.1375	-0.3875	0
-1.1375	-0.3625	0
-1.1375	-0.3375	0
-1.1375	-0.3125	0
-1.1375	-0.2875	0
-1.1375	-0.2625	0
-1.1375	-0.2375	0
-1.1375	-0.2125	0
-1.1375	-0.1875	0
-1.1375	-0.1625	0
-1.1375	-0.1375	0
-1.1375	-0.1125	0
-1.1375	-0.0875	0
-1.1375	-0.0625	0
-1.1375	-0.0375	0
-1.1375	-0.0125	0
-1.1375	0.0125	0
-1.1375	0.0375	0
-1.1375	0.0625	0
-1.1375	0.0875	0
-1.1375	0.1125	0
-1.1375	0.1375	0
-1.1375	0.1625	0
-1.1375	0.1875	0
-1.1375	0.2125	0
-1.1375	0.2375	0
-1.1375	0.2625	0
-1.1375	0.2875	0
-1.1375	0.3125	0
-1.1375	0.3375	0
-1.1375	0.3625	0
-1.1375	0.3875	0
-1.1375	0.4125	0
-1.1375	0.4375	0
-1.1375	0.4625	0
-1.1375	0.4875	0
-1.1375	0.5125	0
-1.1375	0.5375	0
-1.1375	0.5625	0
-1.1375	0.5875	0
-1.1375	0.6125	0
-1.1375	0.6375	0
-1.1375	0.6625	0
-1.1375	0.6875	0
-1.1375	0.7125	0
-1.1375	0.7375	0
-1.1375	0.7625	0
-1.1375	0.7875	0
-1.1375	0.8125	0
-1.1375	0.8375	0
-1.1375	0.8625	0
-1.1375	0.8875	0
-1.1375	0.9125	0
-1.1375	0.9375	0
-1.1375	0.9625	0
-1.1375	0.9875	0
-1.1375	1.0125	0
-1.1375	1.0375	0
-1.1375	1.0625	0
-1.1375	1.0875	0
-1.1375	1.1125	0
-1.1375	1.1375	0
-1.1375	1.1625	0
-1.1375	1.1875	0
-1.1375	1.2125	0
-1.1375	1.2375	0
-1.1375	1.2625	0
-1.1375	1.2875	0
-1.1375	1.3125	0
-1.1375	1.3375	0
-1.1375	1.3625	0
-1.1375	1.3875	0
-1.1375	1.4125	0
-1.1375	1.4375	0
-1.1375	1.4625	0
-1.1375	1.4875	0
-1.1125	-1.4875	0
-1.1125	-1.4625	0
-1.1125	-1.4375	0
-1.1125	-1.4125	0
-1.1125	-1.3875	0
-1.1125	-1.3625	0
-1.1125	-1.3375	0
-1.1125	-1.3125	0
-1.1125	-1.2875	0
-1.1125	-1.2625	0
-1.1125	-1.2375	0
-1.1125	-1.2125	0
-1.1125	-1.1875	0
-1.1125	-1.1625	0
-1.1125	-1.1375	0
-1.1125	-1.1125	0
-1.1125	-1.0875	0
-1.1125	-1.0625	0
-1.1125	-1.0375	0
-1.1125	-1.0125	0
-1.1125	-0.9875	0
-1.1125	-0.9625	0
-1.1125	-0.9375	0
-1.1125	-0.9125	0
-1.1125	-0.8875	0
-1.1125	-0.8625	0
-1.1125	-0.8375	0
-1.1125	-0.8125	0
-1.1125	-0.7875	0
-1.1125	-0.7625	0
-1.1125	-0.7375	0
-1.1125	-0.7125	0
-1.1125	-0.6875	0
-1.1125	-0.6625	0
-1.1125	-0.6375	0
-1.1125	-0.6125	0
-1.1125	-0.5875	0
-1.1125	-0.5625	0
-1.1125	-0.5375	0
-1.1125	-0.5125	0
-1.1125	-0.4875	0
-1.1125	-0.4625	0
-1.1125	-0.4375	0
-1.1125	-0.4125	0
-1.1125	-0.3875	0
-1.1125	-0.3625	0
-1.1125	-0.3375	0
-1.1125	-0.3125	0
-1.1125	-0.2875	0
-1.1125	-0.2625	0
-1.1125	-0.2375	0
-1.1125	-0.2125	0
-1.1125	-0.1875	0
-1.1125	-0.1625	0
-1.1125	-0.1375	0
-1.1125	-0.1125	0
-1.1125	-0.0875	0
-1.1125	-0.0625	0
-1.1125	-0.0375	0
-1.1125	-0.0125	0
-1.1125	0.0125	0
-1.1125	0.0375	0
-1.1125	0.0625	0
-1.1125	0.0875	0
-1.1125	0.1125	0
-1.1125	0.1375	0
-1.1125	0.1625	0
-1.1125	0.1875	0
-1.1125	0.2125	0
-1.1125	0.2375	0
-1.1125	0.2625	0
-1.1125	0.2875	0
-1.1125	0.3125	0
-1.1125	0.3375	0
-1.1125	0.3625	0
-1.1125	0.3875	0
-1.1125	0.4125	0
-1.1125	0.4375	0
-1.1125	0.4625	0
-1.1125	0.4875	0
-1.1125	0.5125	0
-1.1125	0.5375	0
-1.1125	0.5625	0
-1.1125	0.5875	0
-1.1125	0.6125	0
-1.1125	0.6375	0
-1.1125	0.6625	0
-1.1125	0.6875	0
-1.1125	0.7125	0
-1.1125	0.7375	0
-1.1125	0.7625	0
-1.1125	0.7875	0
-1.1125	0.8125	0
-1.1125	0.8375	0
-1.1125	0.8625	0
-1.1125	0.8875	0
-1.1125	0.9125	0
-1.1125	0.9375	0
-1.1125	0.9625	0
-1.1125	0.9875	0
-1.1125	1.0125	0
-1.1125	1.0375	0
-1.1125	1.0625	0
-1.1125	1.0875	0
-1.1125	1.1125	0
-1.1125	1.1375	0
-1.1125	1.1625	0
-1.1125	1.1875	0
-1.1125	1.2125	0
-1.1125	1.2375	0
-1.1125	1.2625	0
-1.1125	1.2875	0
-1.1125	1.3125	0
-1.1125	1.3375	0
-1.1125	1.3625	0
-1.1125	1.3875	0
-1.1125	1.4125	0
-1.1125	1.4375	0
-1.1125	1.4625	0
-1.1125	1.4875	0
-1.0875	-1.4875	0
-1.0875	-1.4625	0
-1.0875	-1.4375	0
-1.0875	-1.4125	0
-1.0875	-1.3875	0
-1.0875	-1.3625	0
-1.0875	-1.3375	0
-1.0875	-1.3125	0
-1.0875	-1.2875	0
-1.0875	-1.2625	0
-1.0875	-1.2375	0
-1.0875	-1.2125	0
-1.0875	-1.1875	0
-1.0875	-1.1625	0
-1.0875	-1.1375	0
-1.0875	-1.1125	0
-1.0875	-1.0875	0
-1.0875	-1.0625	0
-1.0875	-1.0375	0
-1.0875	-1.0125	0
-1.0875	-0.9875	0
-1.0875	-0.9625	0
-1.0875	-0.9375	0
-1.0875	-0.9125	0
-1.0875	-0.8875	0
-1.0875	-0.8625	0
-1.0875	-0.8375	0
-1.0875	-0.8125	0
-1.0875	-0.7875	0
-1.0875	-0.7625	0
-1.0875	-0.7375	0
-1.0875	-0.7125	0
-1.0875	-0.6875	0
-1.0875	-0.6625	0
-1.0875	-0.6375	0
-1.0875	-0.6125	0
-1.0875	-0.5875	0
-1.0875	-0.5625	0
-1.0875	-0.5375	0
-1.0875	-0.5125	0
-1.0875	-0.4875	0
-1.0875	-0.4625	0
-1.0875	-0.4375	0
-1.0875	-0.4125	0
-1.0875	-0.3875	0
-1.0875	-0.3625	0
-1.0875	-0.3375	0
-1.0875	-0.3125	0
-1.0875	-0.2875	0
-1.0875	-0.2625	0
-1.0875	-0.2375	0
-1.0875	-0.2125	0
-1.0875	-0.1875	0
-1.0875	-0.1625	0
-1.0875	-0.1375	0
-1.0875	-0.1125	0
-1.0875	-0.0875	0
-1.0875	-0.0625	0
-1.0875	-0.0375	0
-1.0875	-0.0125	0
-1.0875	0.0125	0
-1.0875	0.0375	0
-1.0875	0.0625	0
-1.0875	0.0875	0
-1.0875	0.1125	0
-1.0875	0.1375	0
-1.0875	0.1625	0
-1.0875	0.1875	0
-1.0875	0.2125	0
-1.0875	0.2375	0
-1.0875	0.2625	0
-1.0875	0.2875	0
-1.0875	0.3125	0
-1.0875	0.3375	0
-1.0875	0.3625	0
-1.0875	0.3875	0
-1.0875	0.4125	0
-1.0875	0.4375	0
-1.0875	0.4625	0
[truncated: 12,401 more rows]
